# Supplementary material for: Free Sugars Consumption in Canada
Source: Nutrients. 2021 Apr 27;13(5):1471. doi: 10.3390/nu13051471 (PMC8145043; doi:10.3390/nu13051471)
Supplement: Supplementary file 1 [file nutrients-13-01471-s001.zip]

Archive with 1 entries (1 files):
- nutrients-1173784-supplementary.xlsx
