# Supplementary material for: Free Sugars Consumption in Canada
Source: Nutrients. 2021 Apr 27;13(5):1471. doi: 10.3390/nu13051471 (PMC8145043; doi:10.3390/nu13051471)
Supplement: Supplementary file 1 [file nutrients-13-01471-s001.zip › nutrients-1173784-supplementary.xlsx]

## Sheet: Sheet1
Reported in CCHS-Nutrition 2015 0=No 1=yes	Code	Name English	Name French	Estimate free sugar amount (g/100g)
1	2835	Alcohol, beer, light (4% alcohol by volume)	Alcoolisé, bière, légère (4% alcool par volume)	0.09
0	2847	Alcohol, whisky (43% alcohol by volume)	Alcoolisé, whisky (43% alcool par volume)	0.1
0	1988	Artichoke (Globe, French), frozen, unprepared	Artichaut, congelé, non préparé	0
1	1995	Balsam-pear (bitter gourd, bitter melon), leafy tips, raw	Margose, feuilles tendres, crues	0
1	1997	Balsam-pear (bitter gourd, bitter melon), pods, raw	Margose, fruits, crus	0
1	2000	Bamboo shoots, boiled, drained	Bambou, pousses, bouillies, égouttées	0
0	6364	Bamboo shoots, boiled, drained, with salt	Bambou, pousses, bouillies, égouttées, sel ajouté	0
0	7224	Beverage, coconut water, unsweetened, ready-to-drink	Boisson, eau de noix de coco, non sucrée, prête-à-boire	3.92
1	5528	Candies, chocolate covered, dietetic or low calorie	Bonbons, enrobage de chocolat, diététique ou hypocalorique	14.57
1	5526	Candies, gum drops, lower in Calories (sorbitol)	Bonbons, jujubes, moins de Calories (sorbitol)	70
1	404262	Cereal, ready to eat, wheat, shredded, frosted	Céréale, prête-à-manger, blé, filamenté, givré	17.65
1	52	Cheese, processed food, swiss, loaf	Fromage fondu, préparation, Suisse, pain	0.6519
1	7009	Cheese, processed product, cheddar, fat free, slices	Produit de fromage fondu, cheddar, sans gras, tranches	4.028
1	7012	Cheese, processed product, cheddar, loaf	Produit de fromage fondu, cheddar, pain	4.346
1	7008	Cheese, processed product, cheddar, reduced fat, slices	Produit de fromage fondu, cheddar, teneur réduite en gras, tranches	3.498
1	7014	Cheese, processed product, cheddar, reduced fat, spread	Produit de fromage fondu, cheddar, teneur réduite en gras, à tartiner	4.77
0	7005	Cheese, processed product, cheddar, slices	Produit de fromage fondu, cheddar, tranches	3.233
1	5601	Cheese, processed product, cheddar, slices, low sodium	Produit de fromage fondu, cheddar, faible en sodium	0.2385
1	7013	Cheese, processed product, cheddar, spread	Produit de fromage fondu, cheddar, à tartiner	4.187
1	7010	Cheese, processed product, mozzarella, fat free, slices	Produit de fromage fondu, mozzarella, sans gras, tranches	3.975
1	7006	Cheese, processed product, mozzarella, slices	Produit de fromage fondu, mozzarella, tranches	3.392
1	7011	Cheese, processed product, Swiss, fat free, slices	Produit de fromage fondu, suisse, sans gras, tranches	3.975
1	7007	Cheese, processed product, Swiss, slices	Produit de fromage fondu, suisse, tranches	3.339
0	5592	Cheese, processed product, swiss, slices, low fat	Produit de fromage fondu, Suisse, faible en gras	0.7155
1	51	Cheese, processed, cheddar, cold pack	Fromage fondu, préparation, cheddar, conditionné à froid	0.2703
1	5560	Cream, whipping, substitute, dietetic, powder, prepared	Crème, garniture fouettée, succédané, diététique, poudre, préparée	10.6
1	3105	Crustaceans, shrimp, imitation (surimi)	Crustacés, crevette, imitation (surimi)	3.8
1	5614	Dessert, frozen, pop, with artificial sweetener	Dessert, congelé, pop, avec édulcorant artificiel	1.52
0	7184	Energy drink, with electrolytes, sugar free/low calorie	Boisson énergisante, avec électrolytes, sans sucre/ hypocalorique	0.27
1	3008	Fish, gefiltefish, commercial, sweet recipe with broth	Poisson, gefiltefish à la juive, commercial, recette sucrée avec bouillon	0.253
0	502481	Fruit-flavoured drink, powder, low calorie, with vitamin C, water added [Kool-Aid, Wylers]	Boisson à saveur de fruits, poudre, légère, avec vitamine C, eau ajoutée [Kool-Aid, Wylers]	0.32021
1	502512	Gibson	Gibson	0.170935
1	501121	Gravy or sauce, Chinese (soy sauce, stock or bouillon, cornstarch)	Sauce, chinoise (sauce soya, bouillon, fécule de maïs)	3.44691
1	999	Gravy, au jus, canned	Sauce, au jus, conserve	0.1659
1	1000	Gravy, au jus, dehydrated	Sauce, au jus, déshydratée	19.5367
1	1001	Gravy, beef, canned	Sauce, boeuf, conserve	0.1659
1	1002	Gravy, beef, dehydrated	Sauce, boeuf, déshydratée	19.5367
1	6822	Gravy, beef, dehydrated, prepared with water	Sauce, boeuf, déshydratée, préparée avec de l'eau	0.1659
1	502547	Gravy, beef, homemade	Sauce, boeuf, faite maison	0.187989
1	5351	Gravy, brown instant, dry	Sauce, brune, instantanée, sèche	7.2917
1	1003	Gravy, chicken, canned	Sauce, poulet, conserve	0.6162
1	1004	Gravy, chicken, dehydrated	Sauce, poulet, déshydratée	19.5367
1	502549	Gravy, chicken, homemade	Sauce, poulet, faite maison	0.0991648
1	502686	Gravy, dehydrated, beef, made with water	Sauce, déshydratée, boeuf, préparée avec eau	0
1	502688	Gravy, dehydrated, mushroom, made with water	Sauce, déshydratée, champignons, préparée avec eau	0.212703
1	502689	Gravy, dehydrated, onion, made with water	Sauce, déshydratée, oignon, préparée avec eau	0
1	502690	Gravy, dehydrated, pork, made with water	Sauce, déshydratée, porc, préparée avec eau	1.61354
1	502692	Gravy, dehydrated, unspecified, made with water	Sauce, déshydratée, non précisée, préparée avec eau	0
1	501120	Gravy, giblet (Any poultry gravy with pieces of meat)	Sauce, abats (Sauce, volaille, avec morceau de viande)	0.351945
1	5352	Gravy, instant beef, dry	Sauce, boeuf, instantanée, déshydratée	18.881
1	5369	Gravy, meat or poultry, prepared, low sodium	Sauce, viande ou volaille, préparée, faible en sodium	0.0079
1	501118	Gravy, meat, with fruit (French sauce)	Sauce, viande, avec fruit (Sauce française)	2.50013
1	501117	Gravy, meat, with wine	Sauce, viande, avec vin	0.462915
1	1005	Gravy, mushroom, canned	Sauce, champignons, conserve	19.5367
1	1006	Gravy, mushroom, dehydrated	Sauce, champignons, déshydratée	2.5754
1	1007	Gravy, onion, dehydrated	Sauce, oignon, déshydratée	19.5367
1	1008	Gravy, pork, dehydrated	Sauce, porc, déshydratée	19.5367
1	502551	Gravy, pork, homemade	Sauce, porc, faite maison	0.18799
1	1009	Gravy, turkey, canned	Sauce, dinde, conserve	0.1659
1	1010	Gravy, turkey, dehydrated	Sauce, dinde, déshydratée	19.5367
1	1011	Gravy, unspecified, dehydrated	Sauce, non spécifiée, déshydratée	19.5367
1	7253	Indian, bread, chapati or roti, plain	Indien, pain, chapati ou roti, nature	1.632
1	7250	Indian, bread, chapati or roti, whole wheat	Indien, pain, chapati ou roti, blé entier	1.758
1	6606	Indian, bread, naan	Indien, pain naan	2.13
1	7251	Indian, bread, paratha, whole wheat	Indien, pain, paratha, blé entier	2.49
1	5558	Instant breakfast, powder, chocolate, sugar-free, with artificial sweetener	Déjeuner instantané, poudre, chocolat, sans sucre, avec édulcorant	39
1	1590	Lemon juice, canned or bottled	Citron, jus, conserve ou bouteille	2.4
1	1591	Lemon juice, frozen	Citron, jus, congelé	2.4
1	1589	Lemon juice, raw	Citron, jus, frais	2.52
1	2966	Malt beverage, includes non-alcoholic beer (<0.5% alcohol by volume)	Boisson au malt, incluant la bière désalcoolisée (<0,5% alcool par volume)	8.05
1	404214	MEAL REPLACEMENT, READY TO DRINK, DIABETIC (ALL FLAVOURS)	SUBSITUT DE REPAS, PRÊT À BOIRE, DIABÉTIQUE (TOUTES SAVEURS)	1.58
0	5679	Meat sticks, bacon and beef	Bâtonnets de viande, bacon et boeuf	0.8
0	5294	Non-alcoholic, wine	Non alcoolisé, vin	1.1
0	7219	Pork, cured, back bacon, pan-fried	Porc, salé, bacon de dos, sauté	1.2
1	1936	Pork, cured, bacon, raw	Porc, salé, bacon, cru	1
1	428	Salad dressing, oil and vinegar, homemade	Vinaigrette, huile et vinaigre, faite maison	2.48054
1	502607	Salad dressing, vinegar and oil: home recipe	Vinaigrette, huile et vinaigre: recette maison	0
1	502693	Sauce, dehydrated, spaghetti, made with water	Sauce, déshydratée, spaghetti, préparée avec eau	3.31308
1	4735	Sauce, pasta, spaghetti or marinara, ready-to-serve	Sauce, pâtes, spaghetti ou marinara, prête-à-servir	5.5
1	5368	Sauce, pasta, spaghetti or marinara, ready-to-serve, low sodium	Sauce, pâtes, spaghetti ou marinara, prête-à-servir, faible en sodium	5.5
1	6197	Sauce, pizza, canned, ready-to-serve	Sauce, pizza, en conserve, prête-à-servir	3.78
1	1025	Sauce, salsa, ready-to-serve	Sauce, salsa, prête-à-servir	3.94
1	7044	Sauce, salsa, verde, ready-to-serve	Sauce, salsa verde (verte), prête-à-servir	3.5
1	404154	Sauce, spaghetti, dehydrated	Sauce, spaghetti, déshydratée	0
1	6321	Sauce, spaghetti, with mushroom and green pepper, ready-to-serve	Sauce, spaghetti, avec champignons et poivrons verts, prête-à-servir	7.69
1	4095	Snacks, fruit bar	Grignotises, barre de fruits	43.185
0	4096	Snacks, fruit leather, pieces	Grignotises, pâte de fruits déshydratée, bouchées	43.185
1	7069	Snacks, fruit leather, pieces, vitamin C added	Grignotises, pâte de fruits déshydratée, bouchées, vitamine C ajoutée	43.185
1	4097	Snacks, fruit leather, roll	Grignotises, pâte de fruits déshydratée, rouleau	36.87
1	502626	Soup, canned, chicken broth, condensed, water added	Soupe, conserve, bouillon de poulet, condensée, eau ajoutée	0.108413
1	1088	Soup, consomme, dehydrated, water added	Soupe, consommé, déshydraté, eau ajoutée	0.405
1	502660	Soup, dehydrated, chicken broth or bouillon, water added	Soupe, déshydratée, bouillon de poulet, eau ajoutée	0.56918
1	502661	Soup, dehydrated, chicken broth, cubed, water added	Soupe, déshydratée, bouillon de poulet, en cubes, eau ajoutée	0.2
1	958	Soup, turkey, ready-to-serve	Soupe, dinde, prête-à-servir	1.75893
0	3327	Soy protein concentrate (prepared with alcohol)	Soya, concentré de protéines (préparation d'alcool)	20
1	500665	Squid, pickled (Calamari)	Calmar, mariné (Calmar)	0
1	5977	Sweetener, saccharin	Édulcorant, saccharine	85.19
0	1625	Tangerine (mandarin) juice, canned, sugar added	Tangerine (mandarine), jus, conserve, sucre ajouté	11.8
1	504765	Tea, NS as to type, presweetened with low calorie sweetener (Ready-to-drink, Arizona diet iced tea, Diet Snapple tea)	Thé, type NS, avec édulcorant (Prêt-à-boire, thé glacé Arizona diète, thé Snapple diète)	0.339095
1	2465	Tomato products, canned, sauce	Produits à base de tomates, conserve, sauce	3.56
1	5557	Tomato sauce, unsalted	Tomate, sauce, sans sel	3.56
1	5462	Turkey bacon, cooked	Bacon, dinde, cuit	4.24
0	217	Vanilla extract, imitation, with alcohol	Vanille, extrait, imitation, avec alcool	12.65
1	218	Vanilla extract, imitation, without alcohol	Vanille, extrait, imitation, sans alcool	14.4
1	5605	Yeast extract spread	Extrait de levure, tartinade	1.6
1	500667	Abalone, coated, fried	Ormeau, enrobé, frit	0
0	5282	Abiyuch, raw	Abiyuch, cru	0
0	1484	Acerola (West Indian cherry), raw	Azerole, crue	0
0	1485	Acerola juice, raw	Azerole, jus, frais	4.5
1	403757	ADDED CALCIUM	Calcium ajouté	0
1	403768	ADDED VITAMIN C ( ASCORBIC ACID)	VITAMINE C AJOUTEE (ACIDE ASCORBIQUE)	0
0	6267	Agave, cooked	Agave, cuit	0
0	6268	Agave, dried	Agave, séché	0
0	6266	Agave, raw	Agave, cru	0
0	5872	Agutuk, Indigenous, fish with shortening (Alaskan ice cream)	Agutuk, Autochtone, poisson avec shortening (Crème glacée alaskienne)	0
0	5871	Agutuk, Indigenous, fish/berry with seal oil (Alaskan ice cream)	Agutuk, Autochtone, poisson/baie avec huile de phoque (Crème glacée alaskienne)	0
1	2943	Alcohol, beer, regular, (5% alcohol by volume)	Alcoolisé, bière ordinaire (5% alcool par volume)	0
0	2837	Alcohol, cocktail, daiquiri (rum), homemade	Alcoolisé, cocktail, daiquiri (rhum), fait maison	5.58
0	6706	Alcohol, cocktail, margarita	Acoolisé, cocktail, margarita	3.184
0	2838	Alcohol, cocktail, pina colada (rum), homemade	Alcoolisé, cocktail, pina colada (rhum), fait maison	22.33
0	2951	Alcohol, cocktail, scotch and soda	Alcoolisé, cocktail, scotch et soda	0
0	2842	Alcohol, cocktail, whisky sour mix, bottled	Alcoolisé, cocktail, whisky sour, mélange, bouteille	21.4
0	2949	Alcohol, cocktail, whisky sour mix, bottled, whisky added	Alcoolisé, cocktail, mélange de whisky sour en bouteille, whisky ajouté	12.78
0	2841	Alcohol, cocktail, whisky sour mix, powder	Alcoolisé, cocktail, whisky sour, mélange, poudre	97.3
0	2948	Alcohol, cocktail, whisky sour mix, powder, water and whisky added	Alcoolisé, cocktail, mélange de whisky sour en poudre, eau et whisky ajoutés	15.81
1	2937	Alcohol, dessert wine, dry (18.8% alcohol by volume)	Alcoolisé, vin de dessert, sec (18,8% alcool par volume)	1.09
1	2848	Alcohol, dessert wine, sweet (18.8% alcohol by volume)	Alcoolisé, vin de dessert, sucré (18,8% alcool par volume)	7.78
1	7182	Alcohol, energy drink (7% alcohol by volume)	Alcoolisé, boisson énergisante (7% alcool par volume)	9.27
1	2952	Alcohol, gin (40% alcohol by volume)	Alcoolisé, gin (40% alcool par volume)	0
1	2924	Alcohol, liqueur, coffee (26.5% alcohol by volume)	Alcoolisé, liqueur, café (26,5% alcool par volume)	38.3
1	2936	Alcohol, liqueur, coffee (31.5% alcohol by volume)	Alcoolisé, liqueur, café (31,5% alcool par volume)	32.2
1	2925	Alcohol, liqueur, coffee and cream (17% alcohol by volume)	Alcoolisé, liqueur, café et crème (17% alcool par volume)	19.76
1	2843	Alcohol, liqueur, crème de menthe (36% alcohol by volume)	Alcoolisé, liqueur, crème de menthe (36% alcool par volume)	41.6
1	5611	Alcohol, rice (sake)	Alcoolisé, riz (saké)	0
1	2845	Alcohol, rum (40% alcohol by volume)	Alcoolisé, rhum (40% alcool par volume)	0
1	2849	Alcohol, table wine, all (11.5% alcohol by volume)	Alcoolisé, vin de table, tous (11,5% alcool par volume)	0.79
0	5552	Alcohol, table wine, light	Alcoolisé, vin de table, léger	1.15
1	2850	Alcohol, table wine, red (11.5% alcohol by volume)	Alcoolisé, vin de table, rouge (11,5% alcool par volume)	0.62
1	2851	Alcohol, table wine, rosé (11.5% alcohol by volume)	Alcoolisé, vin de table, rosé (11,5% alcool par volume)	0.62
1	2852	Alcohol, table wine, white (11.5% alcohol by volume)	Alcoolisé, vin de table, blanc (11,5% alcool par volume)	0.96
1	2846	Alcohol, vodka (40% alcohol by volume)	Alcoolisé, vodka (40% alcool par volume)	0
1	2844	Alcohol, whisky (40% alcohol by volume)	Alcoolisé, whisky (40% alcool par volume)	0
1	2977	Alcohol, whisky (45% alcohol by volume)	Alcoolisé, whisky (45% alcool par volume)	0
0	2934	Alcohol, whisky (47% alcohol by volume)	Alcoolisé, whisky (47% alcool par volume)	0
0	2935	Alcohol, whisky (50% alcohol by volume)	Alcoolisé, whisky (50% alcool par volume)	0
1	2978	Alcohol, wine cooler	Alcoolisé, boisson au vin	4.665
1	5551	Alcohol, wine, cooking	Alcoolisé, vin de cuisine	1.55
1	1982	Alfalfa seeds, sprouted, raw	Luzerne, graines germées, crues	0
1	502136	Algae, dried (Spirulina)	Algue, séchée (Spiruline)	0
0	504001	Almonds, chocolate covered	Amandes, enrobées de chocolat	14.7436
1	505220	Almonds, NFS	Amandes, NFS	0
1	505177	Almonds, yogourt-covered	Amandes, enrobées de yogourt	33.1317
0	1985	Amaranth leaves, boiled, drained	Amarante, feuilles, bouillies, égouttées	0
0	1984	Amaranth leaves, fresh	Amarante, feuilles, fraîches	0
1	501901	Ambrosia	Ambroisie	3.48617
1	5310	Animal fat, bacon grease	Gras animal, gras de bacon	0
1	414	Animal fat, beef tallow	Gras animal, suif de boeuf (gras de boeuf)	0
1	445	Animal fat, chicken	Gras animal, poulet	0
1	447	Animal fat, duck	Gras animal, canard	0
0	449	Animal fat, goose	Gras animal, oie	0
0	5891	Animal fat, Indigenous, bearded seal, oil (oogruk oil)	Gras animal, Autochtone, phoque barbu, huile (oogruk)	0
0	5768	Animal fat, Indigenous, beluga oil	Gras animal, Autochtone, huile de béluga	0
0	5907	Animal fat, Indigenous, bowhead, oil	Animal fat, Autochtone, baleine boréale, huile	0
0	5824	Animal fat, Indigenous, moose, fat, dried	Gras animal, autochtone, orignal, gras, déshydraté	0
0	535	Animal fat, Indigenous, seal oil	Gras animal, Autochtone, huile de phoque	0
0	5904	Animal fat, Indigenous, walrus, oil	Gras animal, Autochtone, morse, huile	0
1	464	Animal fat, lard (pork)	Gras animal, saindoux (porc)	0
0	438	Animal fat, mutton tallow	Gras animal, suif de mouton (gras de mouton)	0
1	448	Animal fat, turkey	Gras animal, dinde	0
0	504309	Apple chips	Croustilles aux pommes	0
0	504002	Apple cider	Cidre de pomme	9.62
1	1752	Apple juice, canned or bottled, added vitamin C	Pomme, jus, conserve ou bouteille, vitamine C ajoutée	9.62
1	7419	Apple juice, canned or bottled, unsweetened, calcium and Vitamin C and D added	Jus de pommes, conserve ou bouteille, non sucré, calcium et vitamine C et D ajoutés	9.47
1	1495	Apple juice, canned or bottled, without added vitamin C	Pomme, jus, conserve ou bouteille, sans vitamine C ajoutée	9.62
1	1754	Apple juice, frozen concentrate, diluted, added vitamin C	Pomme, jus, concentré, congelé, dilué, vitamine C ajoutée	10.93
1	1497	Apple juice, frozen concentrate, diluted, without added vitamin C	Pomme, jus, concentré, congélé, dilué, sans vitamine c ajouté	10.93
0	1753	Apple juice, frozen concentrate, undiluted, added vitamin C	Pomme, jus, concentré, congelé, non dilué, vitamine C ajoutée	38.83
1	1496	Apple juice, frozen concentrate, undiluted, without vitamin C	Pomme, jus, concentré, congélé, non dilué, sans vitamine C	38.83
1	501878	Apple rings, fried	Pomme, rondelles de, frites	7.91071
1	1487	Apple, canned, sweetened, sliced, heated	Pomme, conserve, sucrée, tranchée, chauffée	7.8652
1	1699	Apple, canned, sweetened, sliced, unheated	Pomme, conserve, sucrée, tranchée, non chauffée	7.95
0	1489	Apple, dehydrated (low moisture), sulphured, cooked	Pomme, déshydratée (faible humidité), sulfurée, cuite	0
1	1488	Apple, dehydrated (low moisture), sulphured, uncooked	Pomme, déshydratée (faible humidité), sulfurée, non cuite	0
0	1492	Apple, dried, sulphured, stewed, added sugar	Pomme, séchée, sulfurée, mijotée, sucrée	6.46622
1	1491	Apple, dried, sulphured, stewed, no added sugar	Pomme, séchée, sulfurée, mijotée, sans sucre ajouté	0
1	1490	Apple, dried, sulphured, uncooked	Pomme, séchée, sulfurée, non cuite	0
1	1494	Apple, frozen, sliced, unsweetened, heated	Pomme, congelée, tranchée, non sucrée, chauffée	0
1	1493	Apple, frozen, sliced, unsweetened, unheated	Pomme, congelée, tranchée, non sucrée, non chauffée	0
0	7218	Apple, Fuji, raw, with skin	Pomme, Fuji, crue avec pelure	0
0	7216	Apple, Gala, raw, with skin	Pomme, Gala, crue avec pelure	0
1	7126	Apple, Golden Delicious, raw, with skin	Pomme, Golden Delicious, crue, avec pelure	0
0	7215	Apple, Granny Smith, raw, with skin	Pomme, Granny Smith, crue, avec pelure	0
1	501879	Apple, pickled (Spiced)	Pomme, marinée (Épicées)	14.8391
1	1696	Apple, raw, with skin	Pomme, crue, avec pelure	0
1	1697	Apple, raw, without skin	Pomme, crue, sans pelure	0
0	1698	Apple, raw, without skin, sliced, cooked, boiled	Pomme, crue, sans pelure, tranchée, cuite, bouillie	0
0	1486	Apple, raw, without skin, sliced, cooked, microwaved	Pomme, crue, sans pelure, tranchée, cuite au four à micro-ondes	0
0	7214	Apple, Red Delicious, raw, with skin	Pomme, Red Delicious, crue, avec peau	0
1	501875	Apples, baked, NS as to added sweetener	Pomme, cuite au four, avec ou sans sucre NS	9.09803
1	501876	Apples, baked, unsweetened	Pomme, cuite au four, non sucrée	0
1	501877	Apples, baked, with sugar (Scalloped apples)	Pomme, cuite au four, avec sucre (Pommes en escalopes)	9.09803
0	501880	Apples, fried	Pomme, frite	10.4778
1	504310	Applesauce with other fruits	Compote de pommes et autres fruits	15.5902
1	1701	Applesauce, canned, sweetened	Pomme, en purée (compote), conserve, sucrée	14.67
1	1700	Applesauce, canned, unsweetened	Pomme, purée (compote), conserve, non sucrée	9.39
1	1694	Apricot nectar, canned	Abricot, nectar, conserve	13.79
0	1502	Apricot, canned halves with skin, extra light syrup, solids and liquid	Abricot, moitié avec pelure, conserve, dans du sirop extra léger, solides et liquide	7.72702
1	1504	Apricot, canned halves with skin, heavy syrup pack, solids and liquid	Abricot, moitié avec pelure, conserve, dans du sirop épais, solides et liquide	15.8387
1	1501	Apricot, canned halves with skin, juice pack, solids and liquid	Abricot, moitié avec pelure, conserve, dans du jus, solides et liquide	6.24934
0	1503	Apricot, canned halves with skin, light syrup pack, solids and liquid	Abricot, moitié avec pelure, conserve, dans du sirop léger, solides et liquide	10.6081
1	1499	Apricot, canned halves with skin, water pack, solids and liquid	Abricot, moitié avec pelure, conserve, dans l'eau, solides et liquide	0
1	5395	Apricot, canned, heavy syrup pack, drained	Abricot, conserve, dans du sirop épais, égoutté	14.5573
0	1506	Apricot, canned, whole, peeled, extra heavy syrup pack, solids and liquid	Abricot, entier, pelé, conserve, dans du sirop extra épais, solides et liquide	17.6226
0	1505	Apricot, canned, whole, peeled, heavy syrup pack, solids and liquid	Abricot, entier pelé, conserve, dans du sirop épais, solides et liquide	15.8015
0	1500	Apricot, canned, whole, peeled, water pack, solids and liquid	Abricot, entier, pelé, conserve, dans l'eau, solides et liquide	0
0	1703	Apricot, dehydrated (low moisture), sulphured, cooked	Abricot, déshydraté (faible en humidité), sulfuré, cuit	0
1	1508	Apricot, dried, sulphured, cooked without added sugar	Abricot, séché, sulfuré, cuit sans sucre	0
0	1509	Apricot, dried, sulphured, cooked, added sugar	Abricot, séché, sulfuré, cuit, sucre ajouté	9.41742
1	1507	Apricot, dried, sulphured, uncooked	Abricot, séché, sulfuré, non cuit	0
1	1510	Apricot, frozen, sweetened	Abricot, congélé, sucré	15.3922
1	1498	Apricot, raw	Abricot, cru	0
0	1702	Apricots, dehydrated (low moisture), sulphured, uncooked	Abricot, déshydraté (faible en humidité), sulfuré, non cuit	0
1	501869	Apricots, dried, cooked, with sugar	Abricots, séchés, cuits, avec sucre	9.15067
0	403906	ARCTIC CHAR, FISH HEAD, BOILED	OMBLE CHEVALIER (ARCTIQUE), TETE DE POISSON, BOUILLIE	0
0	403903	ARCTIC CHAR, MEAT, AGED	OMBLE CHEVALIER (ARCTIQUE), VIANDE, VIEILLIE	0
0	1987	Arrowhead, boiled, drained	Sagittaire, bouillie, égouttée	0
1	6357	Arrowhead, boiled, drained, with salt	Sagitaire, bouillie, drainée, sel ajouté	0
0	1986	Arrowhead, raw	Sagittaire, crue	0
0	4850	Arrowroot, raw	Arrowroot, cru	0
1	2365	Artichoke (Globe, French), boiled, drained	Artichaut, bouilli, égoutté	0
0	2327	Artichoke (Globe, French), boiled, drained, with salt	Artichaut, bouilli, égoutté, sel ajouté	0
1	1989	Artichoke (Globe, French), frozen, boiled, drained	Artichaut, congelé, bouilli, égoutté	0
0	6358	Artichoke (Globe, French), frozen, boiled, drained, with salt	Artichaut, congelé, bouilli, égoutté, sel ajouté	0
1	2364	Artichoke (Globe, French), raw	Artichaut, cru	0
0	6618	Artichoke, canned	Artichaut, conserve	0
1	6298	Artichoke, marinated	Artichaut mariné	0
1	2352	Arugula, raw	Roquette (arugula), crue	0
0	5874	Ascidians, Indigenous (tunughnak)	Ascidies, Autochtone (tunughnak)	0
1	1991	Asparagus, boiled, drained	Asperge, bouillie, égouttée	0
0	6360	Asparagus, boiled, drained, with salt	Asperge, bouillie, égouttée, sel ajouté	0
1	2366	Asparagus, canned, drained solids	Asperge, conserve, égouttée	0
0	1992	Asparagus, canned, solids and liquid	Asperge, conserve, solides et liquide	0
0	6359	Asparagus, canned, solids and liquid, unsalted	Asperge, conserve, solides et liquide, non salée	0
1	1994	Asparagus, frozen, boiled, drained	Asperge, congelée, bouillie, égouttée	0
0	6361	Asparagus, frozen, boiled, drained, with salt	Asperge, congelée, bouillie, égouttée, sel ajouté	0
0	1993	Asparagus, frozen, unprepared	Asperge, congelée, non préparée	0
1	1990	Asparagus, raw	Asperge, crue	0
1	1511	Avocado, raw, all commercial varieties	Avocat, cru, toutes variétés commerciales	0
0	1512	Avocado, raw, california	Avocat, cru, californie	0
0	1513	Avocado, raw, florida	Avocat, cru, Floride	0
0	404197	BABYFOOD, BABYFOOD PRODUCT, TODDLER SNACKS CEREAL TWISTS, ALL FLAVOURS	BEBE, PRODUITS POUR NOURRISSONS, TORSADES AUX CEREALES, TOUTES LES SAVEURS	17.6
0	404195	BABYFOOD, BABYFOOD PRODUCT, TODDLER SNACKS CRUNCHIES, ALL FLAVOURS	BEBE, PRODUITS POUR NOURRISSONS, COLLATIONS CROQUANTES, TOUTES LES SAVEURS	0
1	404199	BABYFOOD, BABYFOOD PRODUCT, TODDLER SNACKS FRUIT AND VEGGIE MELTS, ALL FLAVOURS	BEBE, PRODUITS POUR NOURRISSONS, FONDANTS FRUITS ET LEGUMES, TOUTES LES SAVEURS	25.1504
1	404194	BABYFOOD, BABYFOOD PRODUCT, TODDLER SNACKS PUFFS, ALL FLAVOURS	BEBE, PRODUIT POUR BEBE, COLLATIONS SOUFFLEE, TOUTES SAVEURS	8.8
0	404198	BABYFOOD, BABYFOOD PRODUCT, TODDLER SNACKS YOGOURT MELTS, ALL FLAVOURS	BEBE, PRODUITS POUR NOURRISSONS, FONDANTS AU YOGOURT, TOUTES LES SAVEURS	25.1504
1	283	Babyfood, cereal, barley, with milk powder, dry	Bébé, céréale, orge, avec poudre de lait, sèche	0
1	7539	Babyfood, cereal, barley, with milk powder, prepared with water	Bébé, céréale, orge, avec poudre de lait, préparée avec eau	0
1	285	Babyfood, cereal, mixed grain, dry	Bébé, céréale, mélange de grains, sèche	0
1	286	Babyfood, cereal, mixed grain, prepared with formula or breast milk	Bébé, céréale, mélange de grains, préparée avec préparation pour nourrissons ou lait maternel	0
0	7540	Babyfood, cereal, mixed grain, with biscuit, milk powder and fruit, dry	Bébé, céréale, mélange de grains, avec biscuit, poudre de lait et fruits, sèche	0
1	7541	Babyfood, cereal, mixed grain, with biscuit, milk powder and fruit, prepared with water	Bébé, céréale, mélange de grains, avec biscuit, poudre de lait et fruits, préparée avec eau	0
0	7545	Babyfood, cereal, mixed grain, with fruit, dry	Bébé, céréale, mélange de grains, avec fruits, sèche	0
1	7547	Babyfood, cereal, mixed grain, with fruit, prepared with formula or breast milk	Bébé, céréale, mélange de grains, avec fruits, préparée avec préparation pour nourrissons ou lait maternel	0
1	287	Babyfood, cereal, mixed grain, with milk powder and fruit, dry	Bébé, céréale, mélange de grains, avec poudre de lait et fruits, sèche	0
0	7542	Babyfood, cereal, mixed grain, with milk powder and fruit, prepared with water	Bébé, céréale, mélange de grains, avec poudre de lait et fruits, préparée avec eau	0
0	7535	Babyfood, cereal, mixed grain, with milk powder, dry	Bébé, céréale, mélange de grains, avec poudre de lait, sèche	0
1	7537	Babyfood, cereal, mixed grain, with milk powder, prepared with water	Bébé, céréale, mélange de grains, avec poudre de lait, préparée avec eau	0
1	291	Babyfood, cereal, oat, dry	Bébé, céréale, avoine, sèche	0
1	7546	Babyfood, cereal, oat, prepared with formula or breast milk	Bébé, céréale, avoine, préparée avec préparation pour nourrissons ou lait maternel	0
1	7563	Babyfood, cereal, oat, with milk powder and fruit, dry	Bébé, céréale, avoine, avec poudre de lait et fruits, sèche	0
1	7564	Babyfood, cereal, oat, with milk powder and fruit, prepared with water	Bébé, céréale, avoine, avec poudre de lait et fruits, préparée avec eau	0
1	7548	Babyfood, cereal, oat, with milk powder, dry	Bébé, céréale, avoine, avec poudre de lait, sèche	0
0	7549	Babyfood, cereal, oat, with milk powder, prepared with water	Bébé, céréale, avoine, avec poudre de lait, préparée avec eau	0
0	7534	Babyfood, cereal, ready to eat, 'O' shaped	Bébé, céréale, prête-à-manger, en forme de 'O'	0
0	5174	Babyfood, cereal, ready-to-eat, 'O' Shaped with whole milk	Bébé, céréale, prête-à-manger, en forme de 'O', avec lait entier	0
1	394	Babyfood, cereal, rice, dry	Bébé, céréale, riz, sèche	0
1	7556	Babyfood, cereal, rice, prepared with formula or breast milk	Bébé, céréale, riz, préparée avec préparation pour nourrissons ou lait maternel	0
1	293	Babyfood, cereal, rice, with milk powder and fruit, dry	Bébé, céréale, riz, avec poudre de lait et fruits, sèche	0
1	7550	Babyfood, cereal, rice, with milk powder and fruit, prepared with water	Bébé, céréale, riz, avec poudre de lait et fruits, préparée avec eau	0
1	7553	Babyfood, cereal, rice, with milk powder, dry	Bébé, céréale, riz avec poudre de lait, sèche	0
0	7554	Babyfood, cereal, Rice, with milk powder, prepared with water	Bébé, céréale, riz avec poudre de lait, préparée avec eau	0
0	7551	Babyfood, cereal, rice, with yogourt (yogurt), with fruit, dry	Bébé, céréale, riz avec yogourt et fruits, sèche	0
0	7552	Babyfood, cereal, rice, with yogourt (yogurt), with fruit, prepared with water	Bébé, céréale, riz avec yogourt et fruits, préparée avec eau	0
0	7561	Babyfood, cereal, soya, with fruit, dry	Bébé, céréale, soya, avec fruits, sèche	0
1	7562	Babyfood, cereal, soya, with fruit, prepared with formula or breast milk	Bébé, céréale, soya, avec fruits, préparée avec préparation pour nourrissons ou lait maternel	0
0	7557	Babyfood, cereal, wheat, dry	Bébé, céréale, blé, sèche	0
1	7558	Babyfood, cereal, wheat, prepared with formula or breast milk	Bébé, céréale, blé, préparée avec préparation pour nourrissons ou lait maternel	0
0	7559	Babyfood, cereal, wheat, with milk powder and fruit, dry	Bébé, céréale, blé, avec poudre de lait et fruits, sèche	0
1	7560	Babyfood, cereal, wheat, with milk powder and fruit, prepared with water	Bébé, céréale, blé, avec poudre de lait et fruits, préparée avec eau	0
0	7566	Babyfood, cereal, wheat, with milk powder, dry	Bébé, céréale, blé, avec poudre de lait, sèche	0
0	7567	Babyfood, cereal, wheat, with milk powder, prepared with water	Bébé, céréale, blé, avec poudre de lait, préparée avec eau	0
1	7494	Babyfood, dessert, jarred, apricot, all stages	Bébé, dessert, en pot, abricots, toutes les étapes	13.82
0	7498	Babyfood, dessert, jarred, banana graham pie	Bébé, dessert, en pot, tarte graham aux bananes	11.58
1	7495	Babyfood, dessert, jarred, banana with coconut cream	Bébé, dessert, en pot, bananes avec crème de coco	15.5
1	7496	Babyfood, dessert, jarred, blueberry, all stages	Bébé, dessert, en pot, bleuets, toutes les étapes	9.7
1	7481	Babyfood, dessert, jarred, custard (includes vanilla custard)	Bébé, dessert, en pot, pouding au lait ou costarde (incluant à la vanille)	11.01
1	7497	Babyfood, dessert, jarred, fruit	Bébé, dessert, en pot, fruits	15.84
1	7492	Babyfood, dessert, jarred, strawberry	Bébé, dessert, en pot, fraises	6.68
1	7506	Babyfood, dinner, jarred or frozen, beef with pasta and vegetables, all stages	Bébé, diner, en pot ou congelé, boeuf avec pâtes et légumes, toutes les étapes	0
0	7505	Babyfood, dinner, jarred or frozen, beef with vegetables, all stages	Bébé, diner, en pot ou congelé, boeuf et légumes, toutes les étapes	0
0	7508	Babyfood, dinner, jarred or frozen, chicken with rice or barley and vegetables, all stages	Bébé, diner, en pot ou congelé, poulet avec riz ou orge et légumes, toutes les étapes	0
1	7507	Babyfood, dinner, jarred or frozen, chicken with vegetables, all stages	Bébé, diner, en pot ou congelé, poulet avec légumes, toutes les étapes	0
1	7515	Babyfood, dinner, jarred or frozen, turkey with rice or barley and vegetables, all stages	Bébé, dîner, en pot ou congelé, dinde avec riz ou orge et légumes, toutes les étapes	0
1	7510	Babyfood, dinner, jarred, chicken with cheese pasta and vegetables, all stages	Bébé, dîner, en pot, poulet avec pâtes au fromage et légumes, toutes les étapes	0
1	7509	Babyfood, dinner, jarred, chicken with pasta and vegetables, all stages	Bébé, dîner, en pot, poulet avec pâtes et légumes, toutes les étapes	0
1	7512	Babyfood, dinner, jarred, chicken with vegetables and fruit	Bébé, dîner, en pot, poulet avec légumes et fruits	0
1	7518	Babyfood, dinner, jarred, pasta with cheese and vegetables	Bébé, dîner, en pot, pâtes avec fromage et légumes	0
1	7517	Babyfood, dinner, jarred, pasta with vegetables	Bébé, dîner, en pot, pâtes avec légumes	0
1	7513	Babyfood, dinner, jarred, pork with vegetables and fruit	Bébé, dîner, en pot, porc avec légumes et fruits	0
0	7514	Babyfood, dinner, jarred, turkey with vegetables, all stages	Bébé, dîner, en pot, dinde avec légumes, toutes les étapes	0
0	7456	Babyfood, dinner, lamb with fruit	Bébé, dîner, agneau aux fruits	0
0	7516	Babyfood, dinner, veal with vegetables and barley	Bébé, dîner, veau avec légumes et orge	0
0	7482	Babyfood, fruit, jarred, apple (applesauce), all stages	Bébé, fruits, en pot, pommes (compote), tous les stages	9.94
0	7484	Babyfood, fruit, jarred, apple and berries (blueberries, raspberries or strawberries), all stages	Bébé, fruits, en pot, pommes et petits fruits (bleuets, framboises ou fraises), toutes les étapes	11.68
1	7485	Babyfood, fruit, jarred, apple and other fruit (plum, mango, kiwi, pear, banana, apricot and/or pineapple), all stages	Bébé, fruits, en pot, pommes et autres fruits (prune, mangue, kiwi, poire, banane, abricot et/ou ananas), toutes les étapes	11.6
1	7486	Babyfood, fruit, jarred, apricot and other fruit	Bébé, en pot, fruits, abricots et autres fruits	10.86
1	7487	Babyfood, fruit, jarred, banana and other fruit	Bébé, fruits, en pot, bananes et autres fruits	16.73
1	7483	Babyfood, fruit, jarred, banana, all stages	Bébé, fruits, en pot, bananes, toutes les étapes	17.05
1	7488	Babyfood, fruit, jarred, mixed fruit	Bébé, fruits, en pot, fruits mélangés	13.14
1	7489	Babyfood, fruit, jarred, peach, all stages	Bébé, fruits, en pot, pêches, toutes les étapes	11.1
0	7490	Babyfood, fruit, jarred, pear, all stages	Bébé, fruits, en pot, poires, toutes les étapes	9.91
1	7491	Babyfood, fruit, jarred, prunes	Bébé, fruits, en pot, pruneaux	12.14
1	404312	Babyfood, infant formula for toddler, soy, with or without omega, powder, not reconstituted	Bébé, préparation pour nourissons, tout-petits, soya, avec ous sans oméga, poudre, non reconstitué	0
1	404308	Babyfood, infant formula for toddlers, with or without omega, concentrated liquid, not reconstituted	Bébé, préparation pour nourrissons , tout-petits, avec ou sans oméga, concontré liquide, non reconstitué	0
1	404309	Babyfood, infant formula for toddlers, with or without omega, powder, not reconstituted	Bébé, préparation pour nourrissons, tout-petits, avec ou sans oméga, poudre, non reconstitué	0
1	404314	Babyfood, infant formula, lower iron, concentrate liquid, not reconstituted	Bébé, préparation pour nourissons, faible en fer, concentré liquide, non reconstitué	0
1	404313	Babyfood, infant formula, lower iron, powder, not reconstituted	Bébé, préparation pour nourissons, faible en fer, poudre, non reconstitué	0
1	404311	Babyfood, infant formula, soy, with or without omega, concentrated liquid, not reconstituted	, préparation pour nourissons, soya, avec ou sans oméga, concontré liquide, non reconstitué	0
1	404310	Babyfood, infant formula, soy, with or without omega, powder, not reconstituted	Bébé, préparation pour nourissons, soya, avec ou sans oméga, poudre, non reconstitué	0
1	404305	Babyfood, infant formula, with or without omega, concentrated liquid, not reconstituted	Bébé, préparation pour nourrissons, avec ou sans oméga, liquide concentré, non reconstitué	0
1	404306	Babyfood, infant formula, with or without omega, powder, not reconstituted	Bébé, préparation pour nourrissons, avec ou sans oméga, poudre, non reconstitué	0
1	404307	Babyfood, infant formula, with or without omega, ready to feed	Bébé, préparation pour nourissons, avec ou sans oméga, prête à servir	0
1	7411	Babyfood, juice, apple and prune	Bébé, jus de pommes et de pruneaux	7.77
1	7410	Babyfood, juice, apple, all stages	Bébé, jus de pommes, toutes les étapes	10.28
0	7412	Babyfood, juice, pear, all stages	Bébé, jus de poires, toutes les étapes	8.5
1	7416	Babyfood, meat, jarred and frozen, beef, puree	Bébé, viande, en pot et congelée, boeuf, purée	0
0	7499	Babyfood, meat, jarred and frozen, chicken, puree	Bébé, viande, en pot et congelée, poulet, purée	0
1	7500	Babyfood, meat, lamb, puree	Bébé, viande, agneau, purée	0
1	7501	Babyfood, meat, pork, puree	Bébé, viande, porc, purée	0
1	7503	Babyfood, meat, turkey, puree	Bébé, viande, dinde, purée	0
0	7504	Babyfood, meat, veal, puree	Bébé, viande, veau, purée	0
1	7380	Babyfood, mixed fruit with oatmeal cereal, all stages	Bébé, fruits mélangés avec céréale à l'avoine, toutes les étapes	0
1	232	Babyfood, snack, biscuit, mixed grain	Aliments pour bébé, grignotises, biscuit, mélange de grains	19.19
1	7204	Babyfood, snack, biscuit, rice	Aliments pour bébé, grignotises, biscuit de riz	29.25
1	7532	Babyfood, snack, biscuit, wheat with milk powder	Aliments pour bébé, grignotises, biscuit, blé avec poudre de lait	26.85
1	7529	Babyfood, vegetable and grain, jarred, creamed corn with rice	Bébé, légumes et produits céréaliers, en pot, maïs en crème avec riz	1.9008
0	7527	Babyfood, vegetables and fruit, jarred, green beans and apple	Bébé, légumes et fruits, en pot, haricots verts et pommes	0
1	7528	Babyfood, vegetables and fruit, zucchini and apple	Bébé, légumes et fruits, courgettes et pommes	0
1	7530	Babyfood, vegetables, jarred, broccoli and potato with cheese	Bébé, légumes, en pot, brocoli et pommes de terre avec fromage	0
0	7519	Babyfood, vegetables, jarred, carrots, all stages	Bébé, légumes, en pot, carottes, toutes les étapes	0
0	7520	Babyfood, vegetables, jarred, creamed corn	Bébé, légumes, en pot, maïs en crème	0
1	7521	Babyfood, vegetables, jarred, green beans, all stages	Bébé, légumes, en pot, haricots verts, toutes les étapes	0
1	7522	Babyfood, vegetables, jarred, mixed vegetables, all stages	Bébé, légumes, en pot, légumes mélangés, toutes les étapes	0
1	7523	Babyfood, vegetables, jarred, peas and carrots, all stages	Bébé, légumes, en pot, pois et carottes, toutes les étapes	0
1	7524	Babyfood, vegetables, jarred, peas, all stages	Bébé, légumes, en pot, pois, toutes les étapes	0
1	7525	Babyfood, vegetables, jarred, squash, all stages	Bébé, légumes, en pot, courge, toutes les étapes	0
1	7526	Babyfood, vegetables, jarred, sweet potato, all stages	Bébé, légumes, en pot, patates sucrées, toutes les étapes	0
1	7004	Babyfood, yogourt (yogurt), fruit flavours, with added Vitamin D and DHA	Bébé, yogourt, saveurs de fruits, Vitamin D et DHA ajoutées	0
1	502367	Bacon dressing	Bacon, vinaigrette au	0
1	502360	Bacon grease or meat drippings (Ham, sausage, lamb, chicken)	Bacon, graisse de ou jus de viande (Jambon, saucisse, agneau, poulet)	0
1	3675	Bagel, cinnamon-raisin	Bagel, cannelle-raisins secs	3.7076
0	3676	Bagel, cinnamon-raisin, toasted	Bagel, cannelle-raisins secs, grillé	3.9866
0	3673	Bagel, egg	Bagel, oeufs	5.2266
1	504007	Bagel, multigrain, toasted	Bagel, multigrain, grillé	4.08591
1	3677	Bagel, oat bran	Bagel, son d'avoine	1.0106
1	504008	Bagel, oat bran, toasted	Bagel, son d'avoine, grillé	1.06306
1	3671	Bagel, plain (with onion, poppy seed and/or sesame seed)	Bagel, nature (avec oignon, graines de pavot et/ou graines de sesame)	5.2266
1	3672	Bagel, plain (with onion, poppy seed and/or sesame seed), toasted	Bagel, nature (avec oignon, graines de pavot et/ou graines de sesame, grillé	3.6084
1	7067	Bagel, whole wheat	Bagel, blé entier	3.7944
1	504315	Bagel, whole wheat, toasted	Bagel, blé entier, grillé	4.08591
1	504653	Bagel, whole wheat, with raisins	Bagel, blé entier, avec raisins secs	7.08474
1	504316	Bagel, whole wheat, with raisins, toasted	Bagel, blé entier, avec raisins secs, grillé	7.62354
1	504009	Bagel, with fruit other than raisins	Bagel, avec fruits autre que raisins secs	3.7076
1	504010	Bagel, with fruit other than raisins, toasted	Bagel, avec fruits autres que des raisins secs, grillé	3.90767
1	501580	Baklava (Kadayif)	Baklava (Kadayif)	12.6563
1	1996	Balsam-pear (bitter gourd, bitter melon), leafy tips, boiled, drained	Margose, feuilles tendres, bouillies, égouttées	0
0	6362	Balsam-pear (bitter gourd, bitter melon), leafy tips, boiled, drained, with salt	Margose, feuilles tendres, bouillies, égouttées, sel ajouté	0
1	1998	Balsam-pear (bitter gourd, bitter melon), pods, boiled, drained	Margose, fruits, bouillis, égouttés	0
0	6363	Balsam-pear (bitter gourd, bitter melon), pods, boiled, drained, with salt	Margose, fruits, bouillies, égouttées, sel ajouté	0
1	2367	Bamboo shoots, canned, drained solids	Bambou, pousses, conserve, égouttées	0
1	1999	Bamboo shoots, raw	Bambou, pousses, crues	0
0	501936	Banana nectar	Banane, nectar de	14.2605
1	505136	Banana, batter-dipped, fried	Banane, en pâte à frire, frite	0
1	504011	Banana, chocolate-covered with nuts	Banane, enrobée de chocolat avec noix	7.60163
1	1514	Banana, dehydrated or banana powder	Banane, déshydratée ou en poudre	0
1	1704	Banana, raw	Banane, crue	0
1	501882	Banana, ripe, fried	Banane, mûre, frite	0
1	501881	Bananas, baked	Banane, cuite au four	9.52622
1	4082	Bannock	Bannock	0
0	502846	Bannock, baked in oven	Bannique, cuite au four	0
0	502599	Bannock, nature: Cree recipe	Bannique, nature: recette cris	0
0	502845	Bannock, pan-fried, homemade (inuit recipe for DIANDsurvey)	Bannock, sauté, maison (recette inuit pour enquête DIAND)	0
1	6326	Bar, milk and cereal	Barre aux céréales et au lait	40.4536
0	504012	Barfi or Burfi, Indian dessert, made from milk and/or cream and/or Ricotta cheese	Barfi or Burfi, dessert indien, préparé avec du lait et/ou de la crème et/ou du fromage ricotta	28.4724
1	500565	Barracuda, coated, fried (Fried, NS as to coating)	Barracuda, enrobé, frit (Frit, enrobage NS)	0
1	505249	Basbousa (semolina dessert dish)	Basboussa (pâtisserie à base de semoule)	21.5857
1	212	Basil, fresh	Épices, basilic, frais	0
1	501181	Bean dip, made with refried bean	Trempette aux haricots, préparée avec haricots sautés	0
0	3245	Beans, adzuki, canned, sweetened	Haricots, adzuki, conserve, sucrés	41.78
1	3244	Beans, adzuki, mature seeds, boiled	Haricots, adzuki, grains mûrs, bouillis	0
1	3340	Beans, adzuki, mature seeds, boiled, salt added	Haricots, adzuki, grains mûrs, bouillis, sel ajouté	0
1	3243	Beans, adzuki, mature seeds, dry	Haricots, adzuki, grains mûrs, SECS	0
0	3246	Beans, adzuki, yokan (bean jelly)	Haricots, adzuki, yokan (gelée de fèves)	49.1025
1	5609	Beans, baked, canned, no salt added	Haricots au four (''fèves au lard''), conserve, sans sel ajouté	7.78
1	3248	Beans, baked, canned, plain or vegetarian	Haricots au four (''fèves au lard''), conserve, nature ou végétarien	7.96
0	3249	Beans, baked, canned, with beef	Haricots au four (''fèves au lard''), conserve, avec boeuf	5.67
0	3374	Beans, baked, canned, with pork	Haricots au four (fèves au lard), conserve, avec lard	5.67
0	3251	Beans, baked, canned, with pork and sweet sauce	Haricots au four (''fèves au lard''), conserve, avec lard et sauce sucrée	8.23
1	3375	Beans, baked, canned, with pork and tomato sauce	Haricots au four (fèves au lard), conserve, avec lard et sauce tomates	5.67
1	3250	Beans, baked, canned, with wieners	Haricots au four (''fèves au lard''), conserve, avec saucisses	6.53
0	3247	Beans, baked, homemade	Haricots au four (''fèves au lard''), faits maison	5.507
1	3253	Beans, black turtle, mature seeds, boiled	Haricots, "black turtle", grains mûrs, bouillis	0
1	3342	Beans, black turtle, mature seeds, boiled, salt added	Haricots, "black turtle", grains mûrs, bouillis, sel ajouté	0
0	3254	Beans, black turtle, mature seeds, canned, solids and liquid	Haricots, "black turtle", grains mûrs, conserve, solides et liquide	0
1	3252	Beans, black turtle, mature seeds, dry	Haricots, "black turtle", grains mûrs, secs	0
1	6181	Beans, black, flour	Haricots, noirs, farine	0
0	3377	Beans, black, mature seeds, boiled	Haricots, noirs, grains mûrs, bouillis	0
1	3341	Beans, black, mature seeds, boiled, salt added	Haricots, noirs, grains mûrs, bouillis, sel ajouté	0
1	7235	Beans, black, mature seeds, canned, solids and liquid, reduced sodium	Haricots, noirs, grains mûrs, conserve, solides et liquide, réduit en sodium	0
1	3376	Beans, black, mature seeds, dry	Haricots, noirs, grains mûrs, secs	0
0	5534	Beans, chili, barbecue, ranch style, cooked	Haricots, chili, barbecue, ranch, cuit	5.25
1	3256	Beans, cranberry (roman), mature seeds, boiled	Haricots, canneberge (romain), grains mûrs, bouillis	0
1	3343	Beans, cranberry (roman), mature seeds, boiled, salt added	Haricots, canneberge (romain), grains mûrs, bouillis, sel ajouté	0
1	3255	Beans, cranberry (roman), mature seeds, dry	Haricots, canneberge (romain), grains mûrs, SECS	0
0	3378	Beans, cranberry, canned, with solids and liquid	Haricots, canneberge, conserve, avec solides et liquide	0
0	3258	Beans, french, mature seeds, boiled	Haricots verts, grains mûrs, bouillis	0
0	3344	Beans, french, mature seeds, boiled, salt added	Haricots verts, grains mûrs, bouillis, sel ajouté	0
0	3257	Beans, french, mature seeds, dry	Haricots verts, grains mûrs, secs	0
0	3261	Beans, great northern, canned, solids and liquid	Haricots, "great northern", conserve, solides et liquide	0
1	7236	Beans, great northern, canned, solids and liquid, reduced sodium	Haricots, "Great Northern", conserve, solides et liquide, réduit en sodium	0
1	3260	Beans, great northern, mature seeds, boiled	Haricots, "great northern", grains mûrs, bouillis	0
0	3345	Beans, great northern, mature seeds, boiled, salt added	Haricots, ''great northern'', grains mûrs, bouillis, sel ajouté	0
0	3259	Beans, great northern, mature seeds, dry	Haricots, "great northern", grains mûrs, secs	0
0	2099	Beans, hyacinth, immature seeds, boiled, drained	Doliques d'Égypte, grains immatures, bouillis, égouttés	0
0	6445	Beans, hyacinth, immature seeds, boiled, drained, salt added	Doliques d'Égypte, grains immatures, bouillis, égouttés, sel ajouté	0
0	2098	Beans, hyacinth, immature seeds, raw	Doliques d'Égypte, grains immatures, crus	0
0	3287	Beans, hyacinth, mature seeds, boiled, drained	Doliques d'Égypte, grains mûrs, bouillis, égouttés	0
0	3355	Beans, hyacinth, mature seeds, boiled, drained, salt added	Doliques d'Égypte, grains mûrs, bouillis, égouttés, sel ajouté	0
0	3286	Beans, hyacinth, mature seeds, dry	Doliques d'Égypte, grains mûrs, secs	0
0	3379	Beans, kidney, all types, canned, solids and liquid	Haricots, rouges, tous les types, conserve, avec solides et liquide	0
0	6366	Beans, kidney, all types, mature seeds, boiled	Haricots, rouges, tous les types, grains mûrs, bouillis	0
0	6365	Beans, kidney, all types, mature seeds, boiled, with salt	Haricots, rouges, tous les types, grains mûrs, bouillis, sel ajouté	0
0	6367	Beans, kidney, all types, mature seeds, dry	Haricots, rouges, tous les types, grains mûrs, secs	0
1	3265	Beans, kidney, dark red, canned, solids and liquid	Haricots, rouge foncé, conserve, solides et liquide	0
1	3382	Beans, kidney, dark red, mature seeds, boiled	Haricots, rouge foncé, grains mûrs, bouillis	0
0	3407	Beans, kidney, dark red, mature seeds, boiled, salt added	Haricots, rouge foncé, grains mûrs, bouillis, sel ajouté	0
1	3381	Beans, kidney, dark red, mature seeds, dry	Haricots, rouge foncé, grains mûrs, secs	0
0	3264	Beans, kidney, light red, mature seeds, boiled	Haricots, rouge pâle, grains mûrs, bouillis	0
0	3347	Beans, kidney, light red, mature seeds, boiled, salt added	Haricots, rouge pâle, grains mûrs, bouillis, sel ajouté	0
0	3380	Beans, kidney, light red, mature seeds, dry	Haricots, rouge pâle, grains mûrs, secs	0
0	7085	Beans, kidney, red, canned, drained and rinsed	Haricots, rouges, conserve, égouttés et rincés	0
0	7081	Beans, kidney, red, canned, drained solids	Haricots, rouges, conserve, égouttés	0
1	7240	Beans, kidney, red, canned, solids and liquid, reduced sodium	Haricots, rouges, conserve, solides et liquide, réduit en sodium	0
0	2002	Beans, kidney, sprouted, boiled, drained	Haricots communs, grains immatures, germés, bouillis, égouttés	0
0	6368	Beans, kidney, sprouted, boiled, drained, with salt	Haricots communs, grains immatures, germés, bouillis, égouttés, sel ajouté	0
0	2001	Beans, kidney, sprouted, raw	Haricots communs, grains immatures, germés, crus	0
1	3360	Beans, legumes, mung (green gram), mature seeds, boiled, salt added	Légumineuses, ambériques, grains mûrs,bouillis, sel ajouté	0
1	3298	Beans, legumes, mung (green gram), mature seeds, boiled	Légumineuses, ambériques, grains mûrs, bouillis	0
1	3297	Beans, legumes, mung (green gram), mature seeds, dry	Légumineuses, ambériques, grains mûrs, secs	0
1	2007	Beans, lima (fordhook), frozen, boiled, drained	Haricots, lima (fordhook), congelés, bouillis, égouttés	0
0	6455	Beans, lima (fordhook), frozen, boiled, drained, with salt	Haricots, lima (fordhook), congelés, bouillis, égouttés, sel ajouté	0
1	2006	Beans, lima (fordhook), frozen, unprepared	Haricots, lima (fordhook), congelés, non préparés	0
0	2369	Beans, lima, baby, frozen, boiled, drained	Haricots, lima, petits, congelés, bouillis, égouttés	0
0	6454	Beans, lima, baby, frozen, boiled, drained, with salt	Haricots, lima, petits, congelés, bouillis, égouttés	0
1	2368	Beans, lima, baby, frozen, unprepared	Haricots, lima, petits, congelés, non préparés	0
1	2004	Beans, lima, boiled, drained	Haricots, lima, bouillis, égouttés	0
0	6453	Beans, lima, boiled, drained, with salt	Haricots, lima, bouillis, égouttés, sel ajouté	0
0	2005	Beans, lima, canned, solids and liquid	Haricots, lima, conserve, solides et liquide	0
0	3292	Beans, lima, dry, baby, mature seeds, boiled	Haricots, lima, secs, petits grains (de sieva), grains mûrs, bouillis	0
0	3357	Beans, lima, dry, baby, mature seeds, boiled, salt added	Haricots, lima, secs, petits grains (de sieva), grains mûrs, bouillis, sel ajouté	0
0	3291	Beans, lima, dry, baby, mature seeds, dry	Haricots, lima, secs, petits grains (de sieva), grains mûrs, secs	0
0	3290	Beans, lima, dry, large, canned, solids and liquid	Haricots, lima, secs, gros, conserve, solides et liquide	0
1	3289	Beans, lima, dry, large, mature seeds, boiled	Haricots, lima, secs, gros, grains mûrs, bouillis	0
1	3356	Beans, lima, dry, large, mature seeds, boiled, salt added	Haricots, lima, secs, gros, grains mûrs, bouillis, sel ajouté	0
1	3288	Beans, lima, dry, large, mature seeds, dry	Haricots, lima, secs, gros, grains mûrs, secs	0
1	2003	Beans, lima, raw	Haricots, lima, crus	0
1	5536	Beans, liquid from stewed kidney beans	Haricots, rouges, liquide seulement	0
1	3299	Beans, mung, long rice (chinese noodles), dehydrated	Ambériques, riz à long grain (nouilles chinoises), déshydratées	0
1	2009	Beans, mung, mature seeds, sprouted, bean sprouts, boiled, drained	Haricots, mungo, grains immatures, germés, germes de haricot, bouillis, égouttés	0
0	6458	Beans, mung, mature seeds, sprouted, bean sprouts, boiled, drained, with salt	Haricots, mungo, grains immatures, germés, germes de haricot, bouillis, égouttés, sel ajouté	0
1	2299	Beans, mung, mature seeds, sprouted, bean sprouts, canned, drained	Haricots, mungo, grains immatures, germés, germes de haricot, conserve, solides égouttés	0
1	2008	Beans, mung, mature seeds, sprouted, bean sprouts, raw	Haricots, mungo, grains immatures, germés, germes de haricot, crus	0
1	2010	Beans, mung, mature seeds, sprouted, bean sprouts, stir-fried, no fat added	Haricots, mungo, grains immatures, germés, germes de haricot, sautés, sans gras ajouté	0
1	3301	Beans, mungo, mature seeds, boiled	Haricots, mungo, grains mûrs, bouillis	0
0	3361	Beans, mungo, mature seeds, boiled, salt added	Haricots, mungo, grains mûrs, bouillis, sel ajouté	0
1	3300	Beans, mungo, mature seeds, dry	Haricots, mungo, grains mûrs, secs	0
1	3266	Beans, navy, canned, solids and liquid	Haricots, petits blancs, conserve, solides et liquide	0
1	3384	Beans, navy, mature seeds, boiled	Haricots, petits blancs, grains mûrs, bouillis	0
1	3408	Beans, navy, mature seeds, boiled, salt added	Haricots, petits blancs, grains mûrs, bouillis, sel ajouté	0
1	3383	Beans, navy, mature seeds, dry	Haricots, petits blancs, grains mûrs, secs	0
0	2012	Beans, navy, mature seeds, sprouted, boiled, drained	Haricots, petits blancs, grains immatures, germés, bouillis, égouttés	0
0	6369	Beans, navy, mature seeds, sprouted, boiled, drained, with salt	Haricots, petits blancs, grains immatures, germés, bouillis, égouttés, sel ajouté	0
0	2011	Beans, navy, mature seeds, sprouted, raw	Haricots, petits blancs, grains immatures, germés, crus	0
0	3348	Beans, pink, mature seeds, boiled, salt added	Haricots, roses, grains mûrs, bouillis, sel ajouté	0
1	3268	Beans, pink, mature seeds, boiled	Haricots, roses, grains mûrs, bouillis	0
1	3267	Beans, pink, mature seeds, dry	Haricots, roses, grains mûrs, secs	0
1	7086	Beans, pinto, canned, drained and rinsed	Haricots, pinto, conserve, égouttés et rincés	0
0	7083	Beans, pinto, canned, drained solids	Haricots, pinto, conserve, égouttés	0
1	3271	Beans, pinto, canned, solids and liquid	Haricots, pinto, conserve, solides et liquide	0
1	7241	Beans, pinto, canned, solids and liquid, reduced sodium	Haricots, pinto, conserve, solides et liquide, réduit en sodium	0
1	2014	Beans, pinto, frozen, boiled, drained	Haricots, pinto, congelés, bouillis, égouttés	0
0	6370	Beans, pinto, frozen, boiled, drained, with salt	Haricots, pinto, congelés, bouillis, égouttés, sel ajouté	0
0	2013	Beans, pinto, immature seeds, frozen, unprepared	Haricots, pinto, grains immatures, congelés, non préparés	0
1	3270	Beans, pinto, mature seeds, boiled	Haricots, pinto, grains mûrs, bouillis	0
0	3349	Beans, pinto, mature seeds, boiled, salt added	Haricots, pinto, grains mûrs, bouillis, sel ajouté	0
1	3269	Beans, pinto, mature seeds, dry	Haricots, pinto, grains mûrs, secs	0
0	6371	Beans, pinto, mature seeds, sprouted, boiled, drained, with salt	Haricots, pinto, grains immatures, germés, bouillis, égouttés, sel ajouté	0
0	2311	Beans, pinto, mature seeds, sprouted, boiled, drained	Haricots, pinto, grains immatures, germés, bouillis, égouttés	0
0	2310	Beans, pinto, mature seeds, sprouted, raw	Haricots, pinto, grains immatures, germés, crus	0
0	2015	Beans, shellie, canned, solids and liquid	Haricots, shellie, conserve, solides et liquide	0
0	3273	Beans, small white, mature seeds, boiled	Haricots, blancs, petits, grains mûrs, bouillis	0
0	3350	Beans, small white, mature seeds, boiled, salt added	Haricots, blancs, fins, grains mûrs, bouillis, sel ajouté	0
0	3272	Beans, small white, mature seeds, dry	Haricots, blancs, petits, grains mûrs, secs	0
1	2371	Beans, snap (Italian, green or yellow), boiled, drained	Haricots italiens, jaunes ou verts, bouillis, égouttés	0
1	2372	Beans, snap (Italian, green or yellow), canned, drained solids	Haricots italiens, jaunes ou verts, conserve, solides égouttés	0
0	6372	Beans, snap (Italian, green or yellow), canned, drained solids, unsalted	Haricots italiens, jaunes ou verts, conserve, solides égouttés, non salés	0
0	2017	Beans, snap (Italian, green or yellow), canned, seasoned, solids and liquid	Haricots italiens, jaunes ou verts, conserve, assaisonés, solides et liquide	0
0	2016	Beans, snap (Italian, green or yellow), canned, solids and liquid	Haricots italiens, jaunes ou verts, conserve, solides et liquide	0
0	6373	Beans, snap (Italian, green or yellow), canned, solids and liquid, unsalted	Haricots italiens, jaunes ou verts, conserve, solides et liquide, non salés	0
0	6791	Beans, snap (Italian, green or yellow), fresh, microwaved	Haricots (italiens, jaunes ou verts), frais, cuits au four micro-ondes	0
1	2019	Beans, snap (Italian, green or yellow), frozen, boiled, drained	Haricots italiens, verts ou jaunes, congelés, bouillis, égouttés	0
0	2328	Beans, snap (Italian, green or yellow), frozen, boiled, with salt	Haricots italiens, jaunes ou verts, congelés, bouillis, sel ajouté	0
1	6663	Beans, snap (Italian, green or yellow), frozen, microwaved	Haricots italiens, jaunes ou verts, congelés, cuits au four micro-ondes	0
0	2018	Beans, snap (Italian, green or yellow), frozen, unprepared	Haricots italiens, verts ou jaunes, congelés, non préparés	0
1	2370	Beans, snap (Italian, green or yellow), raw	Haricots italiens, jaunes ou verts, crus	0
1	401422	Beans, snap, yellow, frozen, boiled	Haricots jaunes, congelés, bouillis	0
0	2330	Beans, snap, yellow, frozen, boiled, with salt	Haricots jaunes, congelés, bouillis, sel ajouté	0
1	502332	Beans, string, green, pickled	Haricot, vert, mariné	0
1	3276	Beans, white, canned, solids and liquid, no salt added	Haricots, blancs, conserve, solides et liquide, sans sel ajouté	0
0	6182	Beans, white, flour	Haricots, blancs, farine	0
1	3386	Beans, white, mature seeds, boiled	Haricots, blancs, grains mûrs, bouillis	0
1	3409	Beans, white, mature seeds, boiled, salt added	Haricots, blancs, grains mûrs, bouillis, sel ajouté	0
1	3385	Beans, white, mature seeds, dry	Haricots, blancs, grains mûrs, secs	0
0	3337	Beans, winged (goa beans), mature seeds, boiled	Pois, carrés, grains mûrs, bouillis	0
1	3373	Beans, winged (goa beans), mature seeds, boiled, with salt	Pois, carrés, grains mûrs, bouillis, sel ajouté	0
0	3336	Beans, winged (goa beans), mature seeds, dry	Pois, carrés, secs, grains mûrs, secs	0
0	6559	Beans, yardlong (asparagus bean or cowpea), boiled, drained, salt added	Haricots, doliques asperge, bouillis, égouttés, sel ajouté	0
1	2081	Beans, yardlong, (asparagus bean or cowpea), boiled, drained	Haricots asperge (dolique), bouillis, égouttés	0
1	2080	Beans, yardlong, (asparagus bean or cowpea), raw	Haricots asperge (dolique), crus	0
0	3335	Beans, yardlong, mature seeds, boiled	Doliques asperge, grains mûrs, bouillis	0
0	3372	Beans, yardlong, mature seeds, boiled, salt added	Doliques asperge, grains mûrs, bouillis, sel ajouté	0
1	3334	Beans, yardlong, mature seeds, dry	Doliques asperge, grains mûrs, secs	0
0	3351	Beans, yellow, mature seeds, boiled, salt added	Haricots, jaunes (fève), grains mûrs, bouillis, sel ajouté	0
0	3275	Beans, yellow, mature seeds, boiled	Haricots, jaunes (fève), grains mûrs, bouillis	0
0	3274	Beans, yellow, mature seeds, dry	Haricots, jaunes (fève), grains mûrs, secs	0
1	500151	Beef , ground or patty, breaded, cooked, NS as to regular, lean, or extra lean	Boeuf, haché ou boulette, pané, cuit, ordinaire, maigre ou extra maigre NS	0
0	500504	Beef liver, floured or breaded, fried (NS as to coating)	Foie de boeuf, enfariné ou pané, frit (Enrobage NS)	0
0	6374	Beef pot pie, frozen, prepared	Pâté au boeuf, congelé, préparé	0
0	4935	Beef pot roast with whipped potatoes, frozen	Boeuf de type pot-au-feu avec pommes de terre fouettées, congelé	0
0	7	Beef pot roast, with browned potatoes, peas and corn	Boeuf braisé, avec pomme de terre au four, pois et maïs	0
0	500545	Beef sausage, smoked	Saucisse de boeuf, fumée	1.48594
1	500126	Beef steak, breaded or floured, baked or fried, lean and fat eaten	Boeuf, bifteck, pané ou enfariné, cuit au four ou frit, maigre et gras	0
1	500127	Beef steak, breaded or floured, baked or fried, lean only eaten	Boeuf, bifteck, pané ou enfariné, cuit au four ou frit, maigre et gras	0
1	500125	Beef steak, breaded or floured, baked or fried, NS as to fat eaten	Boeuf, bifteck, pané ou enfariné, cuit au four ou frit, maigre	0
1	500123	Beef steak, fried, lean and fat eaten	Boeuf, bifteck, pané ou enfariné, cuit au four ou frit, maigre et gras NS	0
1	500124	Beef steak, fried, lean only eaten	Boeuf, bifteck, frit, maigre et gras	0
1	500122	Beef steak, fried, NS as to fat eaten	Boeuf, bifteck, frit, maigre	0
0	6775	Beef stew with potatoes and vegetables	Ragoût de boeuf avec pommes de terre et légumes	0
0	4964	Beef stew, canned	Ragoût de boeuf, conserve	0
0	2651	Beef, brain, pan-fried	Boeuf, cervelle, sauté	0
0	2650	Beef, brain, raw	Boeuf, cervelle, crue	0
0	2652	Beef, brain, simmered	Boeuf, cervelle, mijoté	0
0	2712	Beef, brisket, lean and fat, 0mm (0") trim, braised	Boeuf, pointe de poitrine, maigre et gras, 0mm (0") paré, braisé	0
1	2713	Beef, brisket, lean, 0mm (0") trim, braised	Boeuf, pointe de poitrine, maigre, 0mm (0") paré, braisé	0
0	2676	Beef, brisket, lean, 0mm (0") trim, raw	Boeuf, pointe de poitrine, maigre, 0mm (0") paré, cru	0
0	4745	Beef, brisket, whole, lean and fat, 3mm (1/8") trim, raw	Boeuf, pointe de poitrine, entier, maigre et gras, 3mm (1/8") paré, cru	0
1	4746	Beef, brisket, whole, lean and fat, 3mm (1/8") trim, braised	Boeuf, pointe de poitrine, entier, maigre et gras, 3mm (1/8") paré, braisé	0
1	5948	Beef, chuck, blade roast, boneless, lean and fat, 3mm (1/8'') trim, cooked, braised	Boeuf, épaule, rôti de palette, désossé, maigre et gras, 3mm (1/8'') paré, cuit, braisé	0
1	5945	Beef, chuck, blade roast, boneless, lean and fat, 3mm (1/8'') trim, raw	Boeuf, épaule, rôti de palette, désossé, maigre et gras, 3mm (1/8'') paré, cru	0
0	5949	Beef, chuck, blade roast, boneless, lean, cooked, braised	Boeuf, épaule, rôti de palette, désossé, maigre, cuit, braisé	0
0	5946	Beef, chuck, blade roast, boneless, lean, raw	Boeuf, épaule, rôti de palette, désossé, maigre, cru	0
1	5950	Beef, chuck, blade steak, boneless, lean and fat, 0mm (0") trim, raw	Boeuf, épaule, bifteck de palette, désossé, maigre et gras, 0mm (0") paré, cru	0
1	5952	Beef, chuck, blade steak, boneless, lean, raw	Boeuf, épaule, bifteck de palette, désossé, maigre, cru	0
1	5955	Beef, chuck, blade steak, with bone, lean, cooked, braised	Boeuf, épaule, bifteck de palette, avec os, maigre, cuit, braisé	0
0	5982	Beef, chuck, cross rib roast, boneless, lean and fat, 0mm (0") trim, cooked, braised	Boeuf, épaule, rôti de côtes croisées, désossé, maigre et gras, 0mm (0") paré, cuit, braisé	0
0	5943	Beef, chuck, cross rib roast, boneless, lean and fat, 0mm (0") trim, raw	Boeuf, épaule, rôti de côtes croisées, désossé, maigre et gras, 0mm (0") paré, cru	0
0	5983	Beef, chuck, cross rib roast, boneless, lean and fat, 3mm (1/8") trim, cooked, braised	Boeuf, épaule, rôti de côtes croisées, désossé, maigre et gras, 3mm (1/8") paré, cuit, braisé	0
1	5944	Beef, chuck, cross rib roast, boneless, lean and fat, 3mm (1/8") trim, raw	Boeuf, épaule, rôti de côtes croisées, désossé, maigre et gras, 3mm (1/8") paré, cru	0
1	5984	Beef, chuck, cross rib roast, boneless, lean, cooked, braised	Boeuf, épaule, rôti de côtes croisées, désossé, maigre, cuit, braisé	0
1	5981	Beef, chuck, cross rib roast, boneless, lean, raw	Boeuf, épaule, rôti de côtes croisées, désossé, maigre, cru	0
0	5989	Beef, chuck, cross rib steak, boneless, lean and fat, 3mm (1/8") trim, cooked, braised	Boeuf, épaule, bifteck de côtes croisées, désossé, maigre et gras, 3mm (1/8") paré, cuit, braisé	0
1	5990	Beef, chuck, cross rib steak, boneless, lean, cooked, braised	Boeuf, épaule, bifteck de côtes croisées, désossé, maigre, cuit, braised	0
0	7358	Beef, chuck, short ribs, boneless, lean and fat, 0mm trim, braised	Boeuf, épaule, bout-de-côte, désossé, maigre et gras, 0mm paré, braisé	0
0	7360	Beef, chuck, short ribs, boneless, lean and fat, 0mm trim, raw	Boeuf, épaule, bout-de-côte, désossé, maigre et gras, 0mm paré, cru	0
1	7352	Beef, chuck, short ribs, boneless, lean, 0mm trim, braised	Boeuf, épaule, bout-de-côte, désossé, maigre, 0mm paré, braisé	0
1	7354	Beef, chuck, short ribs, boneless, lean, 0mm trim, raw	Boeuf, épaule, bout-de-côte, maigre, 0 mm paré, cru	0
0	6172	Beef, composite cuts, steak/roast, lean and fat, cooked	Boeuf, coupes diverses, bifteck/rôti, maigre et gras, cuit	0
0	6169	Beef, composite cuts, steak/roast, lean and fat, raw	Boeuf, coupes diverses, bifteck/rôti, maigre et gras, cru	0
0	6286	Beef, composite cuts, stewing beef, 0mm (0") trim, cooked	Boeuf, coupes diverses, boeuf à ragout, 0mm (0") paré, cuit	0
0	6285	Beef, composite cuts, stewing beef, 0mm (0") trim, raw	Boeuf, coupes diverses, boeuf à ragout, 0mm (0") paré, cru	0
1	2706	Beef, cured, breakfast strips, cooked	Boeuf, salé, tranches à déjeuner, cuit	0
0	2705	Beef, cured, breakfast strips, raw or unheated	Boeuf, salé, tranches à déjeuner, cru ou non réchauffé	0
1	2790	Beef, cured, corned beef, brisket, cooked	Boeuf, salé, "corned beef", pointe de poitrine, cuit	0
1	2789	Beef, cured, corned beef, brisket, raw	Boeuf, salé, "corned beef", pointe de poitrine, cru	0
1	2791	Beef, cured, corned beef, canned	Boeuf, salé, "corned beef", conserve	0
0	2828	Beef, cured, corned beef, outside and eye of round, cooked	Bœuf, salé, corned beef, extérieur et noix de ronde, cuit	0.7
0	2707	Beef, cured, dried beef	Boeuf, salé, boeuf déshydraté	2.7
0	6019	Beef, fat, cooked	Boeuf, gras, cuit	0
0	6018	Beef, fat, raw	Boeuf, gras, cru	0
1	6023	Beef, flank, flank steak, boneless, lean and fat, 0mm (0") trim, cooked, braised	Boeuf, flanc, bifteck de flanc, désossé, maigre et gras, 0mm (0") paré, cuit, braisé	0
1	6020	Beef, flank, flank steak, boneless, lean and fat, 0mm (0") trim, raw	Boeuf, flanc, bifteck de flanc, désossé, maigre et gras, 0mm (0") paré, cru	0
1	6025	Beef, flank, flank steak, boneless, lean, cooked, braised	Boeuf, flanc, bifteck de flanc, désossé, maigre, cuit, braisé	0
0	6022	Beef, flank, flank steak, boneless, lean, raw	Boeuf, flanc, bifteck de flanc, désossé, maigre, cru	0
1	4998	Beef, ground, extra lean, crumbled, pan-fried	Boeuf, haché, extra maigre, émietté, sauté	0
1	500154	Beef, ground, extra lean, fried or broiled (NS as to cooking method; ground sirloin; ground round)	Boeuf, haché, extra maigre, frit ou grillé (Méthode de cuisson NS; surlonge hachée; ronde hachée)	0
1	4997	Beef, ground, extra lean, patty, pan-fried	Boeuf, haché, extra maigre, galette de, sauté	0
1	4996	Beef, ground, extra lean, raw	Boeuf, haché, extra maigre, cru	0
1	2687	Beef, ground, lean, broiled	Boeuf, haché, maigre, grillé	0
1	5009	Beef, ground, lean, crumbled, pan-fried	Boeuf, haché, maigre, émietté, sauté	0
1	500153	Beef, ground, lean, fried or broiled (NS as to cooking method; ground chuck)	Boeuf, haché, maigre, frit ou grillé (Méthode de cuisson NS; épaule hachée)	0
1	2685	Beef, ground, lean, loaf, baked	Boeuf, haché, maigre, cuit au four, degré de cuisson: bien cuit	0
1	2689	Beef, ground, lean, patty, pan-fried	Boeuf, haché, maigre, galette, sauté	0
1	2683	Beef, ground, lean, raw	Boeuf, haché, maigre, cru	0
1	2692	Beef, ground, medium, baked	Boeuf, haché, mi-maigre, cuit au four	0
1	2694	Beef, ground, medium, broiled	Boeuf, haché, mi-maigre, grillé	0
0	4995	Beef, ground, medium, crumbled, pan-fried	Boeuf, haché, mi-maigre, émietté, sauté	0
1	2696	Beef, ground, medium, patty, pan-fried	Boeuf, haché, mi-maigre, galette, sauté	0
1	2690	Beef, ground, medium, raw	Boeuf, haché, mi-maigre, cru	0
1	2704	Beef, ground, patty, frozen, broiled	Boeuf, haché, galette, congelé, grillé	0
1	2698	Beef, ground, regular, baked	Boeuf, haché, régulier, cuit au four	0
1	2700	Beef, ground, regular, broiled	Boeuf, haché, régulier, grillé	0
1	5010	Beef, ground, regular, crumbled, not rinsed, pan-fried	Boeuf, haché, régulier, émietté, non rinsé, sauté	0
1	5011	Beef, ground, regular, crumbled, pan-fried, rinsed	Boeuf, haché, régulier, émietté, sauté, rinsé	0
1	500152	Beef, ground, regular, fried or broiled (NS as to cooking method)	Boeuf haché, ordinaire, frit ou grillé (Méthode de cuisson NS)	0
1	2702	Beef, ground, regular, patty, pan-fried	Boeuf, haché, régulier, galette, sauté	0
1	2786	Beef, ground, regular, raw	Boeuf, haché, régulier, cru	0
0	2653	Beef, heart, raw	Boeuf, coeur, cru	0
1	2654	Beef, heart, simmered	Boeuf, coeur, mijoté	0
0	5994	Beef, hip, eye of round roast, boneless, lean and fat, 0mm (0") trim, cooked, roasted	Boeuf, cuisse, rôti de noix de ronde, désossé, maigre et gras, 0mm (0") paré, cuit, rôti	0
1	5991	Beef, hip, eye of round roast, boneless, lean and fat, 0mm (0") trim, raw	Boeuf, cuisse, rôti de noix de ronde, désossé, maigre et gras, 0mm (0") paré, cru	0
1	5996	Beef, hip, eye of round roast, boneless, lean, cooked, roasted	Boeuf, cuisse, rôti de noix de ronde, désossé, maigre, cuit, rôti	0
0	5993	Beef, hip, eye of round roast, boneless, lean, raw	Boeuf, cuisse, rôti de noix de ronde, désossé, maigre, cru	0
1	6000	Beef, hip, eye of round steak, boneless, lean and fat, 0mm (0") trim, cooked, braised	Boeuf, cuisse, bifteck de noix de ronde, désossé, maigre et gras, 0mm (0") paré, cuit, braisé	0
1	5997	Beef, hip, eye of round steak, boneless, lean and fat, 0mm (0") trim, raw	Boeuf, cuisse, bifteck de noix de ronde, désossé, maigre et gras, 0mm (0") paré, cru	0
0	6002	Beef, hip, eye of round steak, boneless, lean, cooked, braised	Boeuf, cuisse, bifteck de noix de ronde, désossé, maigre, cuit, braisé	0
1	5999	Beef, hip, eye of round steak, boneless, lean, raw	Boeuf, cuisse, bifteck de noix de ronde, désossé, maigre, cru	0
1	6029	Beef, hip, inside (top) round roast, boneless, lean and fat, 0mm (0") trim, cooked, roasted	Boeuf, cuisse, ronde, rôti d'intérieur, désossé, maigre et gras, 0mm (0") paré, cuit, rôti	0
1	6026	Beef, hip, inside (top) round roast, boneless, lean and fat, 0mm (0") trim, raw	Boeuf, cuisse, ronde, rôti d'intérieur, désossé, maigre et gras, 0mm (0") paré, cru	0
0	6031	Beef, hip, inside (top) round roast, boneless, lean, cooked, roasted	Boeuf, cuisse, ronde, rôti d'intérieur, désossé, maigre, cuit, rôti	0
0	6028	Beef, hip, inside (top) round roast, boneless, lean, raw	Boeuf, cuisse, ronde, rôti d'intérieur, désossé, maigre, cru	0
0	6035	Beef, hip, inside (top) round steak, boneless, lean and fat, 0mm (0") trim, cooked, braised	Boeuf, cuisse, ronde, bifteck d'intérieur, désossé, maigre et gras, 0mm (0") paré, cuit, braisé	0
0	6032	Beef, hip, inside (top) round steak, boneless, lean and fat, 0mm (0") trim, raw	Boeuf, cuisse, ronde, bifteck d'intérieur, désossé, maigre et gras, 0mm (0") paré, cru	0
1	6036	Beef, hip, inside (top) round steak, boneless, lean and fat, 3mm (1/8") trim, cooked, braised	Boeuf, cuisse, ronde, bifteck d'intérieur, désossé, maigre et gras, 3mm (1/8") paré, cuit, braisé	0
0	6033	Beef, hip, inside (top) round steak, boneless, lean and fat, 3mm (1/8") trim, raw	Boeuf, cuisse, ronde, bifteck d'intérieur, désossé, maigre et gras, 3mm (1/8") paré, cru	0
0	6037	Beef, hip, inside (top) round steak, boneless, lean, cooked, braised	Boeuf, cuisse, ronde, bifteck d'intérieur, désossé, maigre, cuit, braisé	0
1	6034	Beef, hip, inside (top) round steak, boneless, lean, raw	Boeuf, cuisse, ronde, bifteck d'intérieur, désossé, maigre, cru	0
0	6042	Beef, hip, outside (bottom) round roast, boneless, lean and fat, 0mm (0") trim, cooked, roasted	Boeuf, cuisse, ronde, rôti d'extérieur, désossé, maigre et gras, 0mm (0") paré, cuit, rôti	0
0	6039	Beef, hip, outside (bottom) round roast, boneless, lean and fat, 0mm (0") trim, raw	Boeuf, cuisse, ronde, rôti d'extérieur, désossé, maigre et gras, 0mm (0") paré, cru	0
1	6043	Beef, hip, outside (bottom) round roast, boneless, lean and fat, 3mm (1/8") trim, cooked, roasted	Boeuf, cuisse, ronde, rôti d'extérieur, désossé, maigre et gras, 3mm (1/8") paré, cuit, rôti	0
1	6040	Beef, hip, outside (bottom) round roast, boneless, lean and fat, 3mm (1/8") trim, raw	Boeuf, cuisse, ronde, rôti d'extérieur, désossé, maigre et gras, 3mm (1/8") paré, cru	0
0	6044	Beef, hip, outside (bottom) round roast, boneless, lean, cooked, roasted	Boeuf, cuisse, ronde, rôti d'extérieur, désossé, maigre, cuit, rôti	0
1	6041	Beef, hip, outside (bottom) round roast, boneless, lean, raw	Boeuf, cuisse, ronde, rôti d'extérieur, désossé, maigre, cru	0
0	6048	Beef, hip, outside (bottom) round steak, boneless, lean and fat, 0mm (0") trim, cooked, braised	Boeuf, cuisse, ronde, bifteck d'extérieur, désossé, maigre et gras, 0mm (0") paré, cuit, braisé	0
0	6045	Beef, hip, outside (bottom) round steak, boneless, lean and fat, 0mm (0") trim, raw	Boeuf, cuisse, ronde, bifteck d'extérieur, désossé, maigre et gras, 0mm (0") paré, cru	0
0	6049	Beef, hip, outside (bottom) round steak, boneless, lean and fat, 3mm (1/8") trim, cooked, braised	Boeuf, cuisse, ronde, bifteck d'extérieur, désossé, maigre et gras, 3mm (1/8") paré, cuit, braisé	0
0	6046	Beef, hip, outside (bottom) round steak, boneless, lean and fat, 3mm (1/8") trim, raw	Boeuf, cuisse, ronde, bifteck d'extérieur, désossé, maigre et gras, 3mm (1/8") paré, cru	0
0	6050	Beef, hip, outside (bottom) round steak, boneless, lean, cooked, braised	Boeuf, cuisse, ronde, bifteck d'extérieur, désossé, maigre, cuit, braisé	0
0	4757	Beef, hip, rump roast, lean and fat, 3mm (1/8") trim, raw	Boeuf, cuisse, rôti de croupe, maigre et gras, 3mm (1/8") trim, cru	0
0	4758	Beef, hip, rump roast, lean and fat, 3mm (1/8") trim, broiled	Boeuf, cuisse, rôti de croupe, maigre et gras, 3mm (1/8") paré, grillé	0
0	6092	Beef, hip, sirloin tip roast, boneless, lean and fat, 0mm (0") trim, cooked, roasted	Boeuf, cuisse, rôti de pointe de surlonge, désossé, maigre et gras, 0mm (0") paré, cuit, rôti	0
0	6089	Beef, hip, sirloin tip roast, boneless, lean and fat, 0mm (0") trim, raw	Boeuf, cuisse, rôti de pointe de surlonge, désossé, maigre et gras, 0mm (0") paré, cru	0
1	6093	Beef, hip, sirloin tip roast, boneless, lean and fat, 3mm (1/8") trim, cooked, roasted	Boeuf, cuisse, rôti de pointe de surlonge, désossé, maigre et gras, 3mm (1/8") paré, cuit, rôti	0
1	6090	Beef, hip, sirloin tip roast, boneless, lean and fat, 3mm (1/8") trim, raw	Boeuf, cuisse, rôti de pointe de surlonge, désossé, maigre et gras, 3mm (1/8") paré, cru	0
1	6094	Beef, hip, sirloin tip roast, boneless, lean, cooked, roasted	Boeuf, cuisse, rôti de pointe de surlonge, désossé, maigre, cuit, rôti	0
1	6091	Beef, hip, sirloin tip roast, boneless, lean, raw	Boeuf, cuisse, rôti de pointe de surlonge, désossé, maigre, cru	0
1	6098	Beef, hip, sirloin tip steak, boneless, lean and fat, 0mm (0") trim, cooked, braised	Boeuf, cuisse, bifteck de pointe de surlonge, désossé, maigre et gras, 0mm (0") paré, cuit, braisé	0
0	6095	Beef, hip, sirloin tip steak, boneless, lean and fat, 0mm (0") trim, raw	Boeuf, cuisse, bifteck de pointe de surlonge, désossé, maigre et gras, 0mm (0") paré, cru	0
1	2655	Beef, kidney, simmered	Boeuf, rognon, mijoté	0
1	2787	Beef, kidneys, raw	Boeuf, rognon de, cru	0
1	2656	Beef, liver, braised	Boeuf, foie, braisé	0
1	2657	Beef, liver, pan-fried	Boeuf, foie, sauté	0
1	500500	Beef, liver, pan-fried (veal, lamb)	Boeuf, bifteck, braisé, maigre	0
1	2788	Beef, liver, raw	Boeuf, foie de, cru	0
0	6147	Beef, loin, bottom sirloin tri-tip roast, boneless, lean and fat, 0mm (0") trim, raw	Boeuf, longe, rôti de triangle de bas de surlonge, désossé, maigre et gras, 0mm (0") paré, cru	0
1	6150	Beef, loin, bottom sirloin tri-tip roast, boneless, lean and fat, 0mm (0'') trim, cooked, roasted	Boeuf, longe, rôti de triangle de bas de surlonge, désossé, maigre et gras, 0mm (0'') paré, cuit, rôti	0
0	6152	Beef, loin, bottom sirloin tri-tip roast, boneless, lean, cooked, roasted	Boeuf, longe, rôti de triangle de bas de surlonge, désossé, maigre, cuit, rôti	0
1	6149	Beef, loin, bottom sirloin tri-tip roast, boneless, lean, raw	Boeuf, longe, rôti de triangle de bas de surlonge, désossé, maigre, cru	0
0	6156	Beef, loin, bottom sirloin tri-tip steak, boneless, lean and fat, 0mm (0'') trim, cooked, broiled	Boeuf, longe, bifteck de triangle de bas de surlonge, désossé, maigre et gras, 0mm (0'') paré, cuit, grillé	0
0	6110	Beef, loin, strip loin (new york) steak, boneless, lean and fat, 0mm (0") trim, cooked, broiled	Boeuf, longe, bifteck de contre-filet, désossé, maigre et gras, 0mm (0") paré, cuit, grillé	0
0	6107	Beef, loin, strip loin (new york) steak, boneless, lean and fat, 0mm (0") trim, raw	Boeuf, longe, bifteck de contre-filet, désossé, maigre et gras, 0mm (0") paré, cru	0
0	6111	Beef, loin, strip loin (new york) steak, boneless, lean and fat, 3mm (1/8") trim, cooked, broiled	Boeuf, longe, bifteck de contre-filet, désossé, maigre et gras, 3mm (1/8") paré, cuit, grillé	0
0	6108	Beef, loin, strip loin (new york) steak, boneless, lean and fat, 3mm (1/8") trim, raw	Boeuf, longe, bifteck de contre-filet, désossé, maigre et gras, 3mm (1/8") paré, cru	0
0	6112	Beef, loin, strip loin (new york) steak, boneless, lean, cooked, broiled	Boeuf, longe, bifteck de contre-filet, désossé, maigre, cuit, grillé	0
0	6109	Beef, loin, strip loin (new york) steak, boneless, lean, raw	Boeuf, longe, bifteck de contre-filet, désossé, maigre, cru	0
0	6105	Beef, loin, strip loin roast, boneless, lean and fat, 3mm (1/8") trim, cooked, roasted	Boeuf, longe, rôti de contre-filet, désossé, maigre et gras, 3mm (1/8") paré, cuit, rôti	0
1	6102	Beef, loin, strip loin roast, boneless, lean and fat, 3mm (1/8") trim, raw	Boeuf, longe, rôti de contre-filet, désossé, maigre et gras, 3mm (1/8") paré, cru	0
1	6117	Beef, loin, t-bone steak (porterhouse), lean and fat, 3mm (1/8") trim, cooked, broiled	Boeuf, longe, bifteck d'aloyau (gros filet), maigre et gras, 3mm (1/8") paré, cuit, grillé	0
0	6114	Beef, loin, t-bone steak (porterhouse), lean and fat, 3mm (1/8") trim, raw	Boeuf, longe, bifteck d'aloyau (gros filet), maigre et gras, 3mm (1/8") paré, cru	0
0	6118	Beef, loin, t-bone steak (porterhouse), lean, cooked, broiled	Boeuf, longe, bifteck d'aloyau (gros filet), maigre, cuit, grillé	0
1	6115	Beef, loin, t-bone steak (porterhouse), lean, raw	Boeuf, longe, bifteck d'aloyau (gros filet), maigre, cru	0
1	6126	Beef, loin, tenderloin, roast, lean and fat, 0mm (0") trim, cooked, roasted	Boeuf, longe, filet, rôti, maigre et gras, 0mm (0") paré, cuit, rôti	0
1	6123	Beef, loin, tenderloin, roast, lean and fat, 0mm (0") trim, raw	Boeuf, longe, filet, rôti, maigre et gras, 0mm (0") paré, cru	0
0	6128	Beef, loin, tenderloin, roast, lean, cooked, roasted	Boeuf, longe, filet, rôti, maigre, cuit, rôti	0
1	6125	Beef, loin, tenderloin, roast, lean, raw	Boeuf, longe, filet, rôti, maigre, cru	0
1	6132	Beef, loin, tenderloin, steak, lean and fat, 0mm (0") trim, cooked, broiled	Boeuf, longe, filet, bifteck, maigre et gras, 0mm (0") paré, cuit, grillé	0
0	6129	Beef, loin, tenderloin, steak, lean and fat, 0mm (0") trim, raw	Boeuf, longe, filet, bifteck, maigre et gras, 0mm (0") paré, cru	0
0	6134	Beef, loin, tenderloin, steak, lean, cooked, broiled	Boeuf, longe, filet, bifteck, maigre, cuit, grillé	0
0	6131	Beef, loin, tenderloin, steak, lean, raw	Boeuf, longe, filet, bifteck, maigre, cru	0
1	6140	Beef, loin, top sirloin roast, boneless, lean, cooked, roasted	Boeuf, longe, rôti de haut de surlonge, désossé, maigre, cuit, rôti	0
1	6137	Beef, loin, top sirloin roast, boneless, lean, raw	Boeuf, longe, rôti de haut de surlonge, désossé, maigre, cru	0
1	6144	Beef, loin, top sirloin steak, boneless, lean and fat, 0mm (0") trim, cooked, broiled	Boeuf, longe, bifteck de haut de surlonge, désossé, maigre et gras, 0mm (0") paré, cuit, grillé	0
0	6145	Beef, loin, top sirloin steak, boneless, lean and fat, 3mm (1/8") trim, cooked, broiled	Boeuf, longe, bifteck de haut de surlonge, désossé, maigre et gras, 3mm (1/8") paré, cuit, grillé	0
1	6142	Beef, loin, top sirloin steak, boneless, lean and fat, 3mm (1/8") trim, raw	Boeuf, longe, bifteck de haut de surlonge, désossé, maigre et gras, 3mm (1/8") paré, cru	0
1	6146	Beef, loin, top sirloin steak, boneless, lean, cooked, broiled	Boeuf, longe, bifteck de haut de surlonge, désossé, maigre, cuit, grillé	0
0	6143	Beef, loin, top sirloin steak, boneless, lean, raw	Boeuf, longe, bifteck de haut de surlonge, désossé, maigre, cru	0
0	2659	Beef, lungs, braised	Boeuf, poumons, braisé	0
0	2658	Beef, lungs, raw	Boeuf, poumon, cru	0
0	2660	Beef, mechanically deboned, raw	Boeuf, désossé mécaniquement, cru	0
0	2662	Beef, pancreas, braised	Boeuf, pancréas, braisé	0
0	2661	Beef, pancreas, raw	Boeuf, pancréas, cru	0
0	6064	Beef, rib, rib eye roast, boneless, lean and fat, 3mm (1/8") trim, cooked, roasted	Boeuf, côte, rôti de faux-filet, désossé, maigre et gras, 3mm (1/8") paré, cuit, rôti	0
0	6061	Beef, rib, rib eye roast, boneless, lean and fat, 3mm (1/8") trim, raw	Boeuf, côte, rôti de faux-filet, désossé, maigre et gras, 3mm (1/8") paré, cru	0
0	6065	Beef, rib, rib eye roast, boneless, lean, cooked, roasted	Boeuf, côte, rôti de faux-filet, désossé, maigre, cuit, rôti	0
1	6062	Beef, rib, rib eye roast, boneless, lean, raw	Boeuf, côte, rôti de faux-filet, désossé, maigre, cru	0
0	6069	Beef, rib, rib eye steak, boneless, lean and fat, 0mm (0") trim, cooked, broiled	Boeuf, côte, bifteck de faux-filet, désossé, maigre et gras, 0mm (0") paré, cuit, grillé	0
0	6066	Beef, rib, rib eye steak, boneless, lean and fat, 0mm (0") trim, raw	Boeuf, côte, bifteck de faux-filet, désossé, maigre et gras, 0mm (0") paré, cru	0
0	6071	Beef, rib, rib eye steak, boneless, lean, cooked, broiled	Boeuf, côte, bifteck de faux-filet, désossé, maigre, cuit, grillé	0
1	6068	Beef, rib, rib eye steak, boneless, lean, raw	Boeuf, côte, bifteck de faux-filet, désossé, maigre, cru	0
0	6078	Beef, rib, rib roast with bone, lean and fat, 3mm (1/8 ") trim, raw	Boeuf, côte, rôti de côte avec os, maigre et gras, 3mm (1/8 ") paré, cru	0
1	6081	Beef, rib, rib roast with bone, lean and fat, 3mm (1/8") trim, cooked, roasted	Boeuf, côte, rôti de côte avec os, maigre et gras, 3mm (1/8") paré, cuit, rôti	0
0	6082	Beef, rib, rib roast with bone, lean, cooked, roasted	Boeuf, côte, rôti de côte avec os, maigre, cuit, rôti	0
0	6079	Beef, rib, rib roast with bone, lean, raw	Boeuf, côte, rôti de côte avec os, maigre, cru	0
0	403887	BEEF, SALTED	BOEUF, SALE	0
0	2664	Beef, spleen, braised	Boeuf, rate, braisé	0
0	2663	Beef, spleen, raw	Boeuf, rate, cru	0
1	2665	Beef, suet, raw	Boeuf, graisse de rognons (suif), cru	0
0	2667	Beef, thymus, braised	Boeuf, thymus, braisé	0
0	2666	Beef, thymus, raw	Boeuf, thymus, cru	0
0	2798	Beef, tongue, potted or deviled	Bœuf, langue de, en pot, ou à la diable	0
0	2668	Beef, tongue, raw	Boeuf, langue, cru	0
0	2669	Beef, tongue, simmered	Boeuf, langue, mijoté	0
1	2797	Beef, tongue, whole, canned or pickled	Boeuf, langue, entière, conserve ou mariné	0
1	2670	Beef, tripe, raw	Boeuf, tripe, cru	0
1	6375	Beef, tripe, simmered	Boeuf, tripe, mijotée	0
1	403959	BEER, ICE (7.1% ALCOHOL BY VOLUME)	BIERE, (7.1 % ALCOOL PAR VOLUME)	0
1	2022	Beet greens, boiled, drained	Betterave, feuilles, bouillies, égouttées	0
0	6376	Beet greens, boiled, drained, with salt	Betterave, feuilles, bouillies, égouttées, sel ajouté	0
1	2021	Beet greens, raw	Betterave, feuilles, crues	0
1	2501	Beets, boiled, drained	Betteraves, bouillies, égouttées	0
0	6377	Beets, boiled, drained, with salt	Betteraves, bouillies, égouttées, sel ajouté	0
1	2373	Beets, canned, drained solids	Betteraves, conserve, solides égouttés	0
1	2020	Beets, canned, solids and liquid	Betteraves, conserve, solides et liquide	0
0	2475	Beets, harvard, canned, solids and liquid	Betteraves harvard, conserve, solides et liquide	0
1	2476	Beets, pickled, canned, solids and liquid	Betteraves marinées, conserve, solides et liquide	7.7463
1	2500	Beets, raw	Betteraves, crues	0
1	2056	Belgium endive (chicory, witloof), raw	Endive de Belgique (chicorée de bruxelles ou witloof), crue	0
1	403876	BELUGA, MUKTUK (SKIN) + FAT/BLUBBER, RAW	BELUGA, MUKTUK (PEAU) + GRAS, CRU	0
0	2862	Beverage mix, carob flavour, powder	Boisson, mélange à saveur, caroube, poudre	56.1996
1	5268	Beverage mix, carob flavour, powder, with 2% M.F. milk	Boisson, mélange à saveur, caroube, poudre, avec lait 2% M.G.	7.0484
0	2863	Beverage mix, carob flavour, powder, with whole milk	Boisson, mélange à saveur, caroube, poudre, avec lait entier ajouté	7.0484
1	2864	Beverage mix, chocolate flavour, powder	Boisson, mélange à saveur, chocolat, poudre	83.88
0	7457	Beverage mix, chocolate flavour, powder, no added sugar	Boisson, mélange à saveur, chocolat, poudre, sans sucre ajouté	0
1	7477	Beverage mix, chocolate flavour, powder, no added sugar, with 2% M.F. milk	Boisson, mélange à saveur, chocolat, poudre, sans sucre ajouté, avec lait 2% M.G.	1.26922
0	5269	Beverage mix, chocolate flavour, powder, with 2% M.F. milk	Boisson, mélange à saveur, chocolat, poudre, avec lait 2% M.G.	6.75163
0	2865	Beverage mix, chocolate flavour, powder, with whole milk	Boisson, mélange à saveur, chocolat, poudre, avec lait entier	6.76145
1	5483	Beverage, bean	Boisson, fèves	0
1	7228	Beverage, protein drink, ready-to-drink, MUSCLE MLK, light	Boisson, boisson protéinée, prête-à-boire, MUSCLE MLK, léger	0.6559
1	7231	Beverage, protein powder, whey based, powder	Boisson, poudre protéinée à base de lactosérum	0
1	7233	Beverage, shake, high protein, powder, unprepared	Boisson, type frappé, élevée en protéine, poudre, non préparée	2.499
1	7229	Beverage, whey protein isolate, powder	Boisson, isolat de protéines de lactosérum, poudre	0
1	501304	Biscuit dough, fried	Biscuit à la poudre à pâte, pâte réfrigérée, frit	4.11979
1	505228	Biscuit, cinnamon-raisin	Biscuit à la poudre à pâte, raisins et canelle	11.7585
1	504752	Biscuit, Hard Bread (Hard Tack) [Purity]	Biscuit poudre à pâte, Hard Bread [Purity]	12.78
0	3686	Biscuit, multigrain, refrigerated dough	Biscuit, poudre à pâte, multigrains, pâte réfrigérée	2.5311
0	6378	Biscuit, plain/buttermilk, dry mix, prepared	Biscuit, poudre à pâte, nature/babeurre, mélange sec, préparé	1.2862
1	3679	Biscuit, plain/buttermilk, dry mix, unprepared	Biscuit, poudre à pâte, nature/babeurre, mélange sec, non préparé	6.8735
1	4061	Biscuit, plain/buttermilk, frozen, baked	Biscuit, poudre à pâte, nature/babeurre, congelé, cuit	2.0532
0	3685	Biscuit, plain/buttermilk, homemade	Biscuit, poudre à pâte, nature/babeurre, fait maison	1.2862
0	3683	Biscuit, plain/buttermilk, refrigerated dough, higher fat	Biscuit, poudre à pâte, nature/babeurre, pâte réfrigérée, élevé en gras	2.5311
1	3684	Biscuit, plain/buttermilk, refrigerated dough, higher fat, baked	Biscuit, poudre à pâte, nature/babeurre, pâte réfrigérée, élevé en gras, cuit	4.8321
0	3681	Biscuit, plain/buttermilk, refrigerated dough, lower fat	Biscuit, poudre à pâte, nature/babeurre, pâte réfrigérée, moins de lipides	4.2362
0	3682	Biscuit, plain/buttermilk, refrigerated dough, lower fat, baked	Biscuit, poudre à pâte, nature/babeurre, pâte réfrigérée, moins de lipides, cuit	4.8026
1	504750	Biscuit, Sweet Bread [Purity]	Biscuit à la poudre à pâte, Sweet Bread [Purity]	12.3695
1	501307	Biscuits, baking powder or buttermilk type, made from home recipe	Biscuit à la poudre à pâte/babeurre, maison	0
1	501305	Biscuits, baking powder or buttermilk type, made from mix	Biscuit à la poudre à pâte/babeurre, mélange sec, préparée	0
0	501306	Biscuits, baking powder or buttermilk type, made from refrigerated dough	Biscuit à la poudre à pâte/babeurre, fait à partir de pâte réfrigérée	0
1	501303	Biscuits, baking powder or buttermilk type, NS as to made from mix, refrigerated dough or home recipe	Biscuit à la poudre à pâte/babeurre, fait maison, d'une pâte réfrigérée ou d'un mélange sec NS	0
1	501309	Biscuits, cheese	Biscuit à la poudre à pâte, au fromage	0
0	501308	Biscuits, whole wheat	Biscuit à la poudre à pâte, de blé entier	0
0	5938	Black crowberry (curlewberry), Indigenous	Camarine noire, Autochtone	0
1	502507	Black Russian	Black Russian	14.7438
0	5389	Blackberry juice, canned	Mûre sauvage, jus, conserve	7.7
1	1516	Blackberry, canned, heavy syrup pack, solids and liquid	Mûre, conserve, sirop épais, solides et liquide	13.002
1	1517	Blackberry, frozen, unsweetened	Mûre, congélée, non sucrée	0
1	1515	Blackberry, raw	Mûre, crue	0
0	6379	Blackberry, wild, raw	Mûre sauvage, crue	0
0	3281	Black-eyed peas (cowpeas), catjang, mature seeds, boiled	Haricots à oeil noir (dolique), kunde, grains mûrs, bouillis	0
0	3353	Black-eyed peas (cowpeas), catjang, mature seeds, boiled, salt added	Haricots à oeil noir (dolique), kinde, grains mûrs, bouillis, sel ajouté	0
0	3280	Black-eyed peas (cowpeas), catjang, mature seeds, dry	Haricots à oeil noir (dolique), kunde, grains mûrs, secs	0
1	3283	Black-eyed peas (cowpeas, crowder, southern)), common, mature seeds, boiled	Haricots à oeil noir (dolique), communs, grains mûrs, bouillis	0
1	3354	Black-eyed peas (cowpeas, crowder, southern), common, mature seeds, boiled, salt added	Haricots à oeil noir (dolique), communs, grains mûrs, bouillis, sel ajouté	0
0	3285	Black-eyed peas (cowpeas, crowder, southern), common, mature seeds, canned with pork	Haricots à oeil noir (dolique), communs, grains mûrs, conserve, avec porc	4.4793
0	3284	Black-eyed peas (cowpeas, crowder, southern), common, mature seeds, canned, plain, solids and liquid	Haricots à oeil noir (dolique), communs, grains mûrs, conserve, nature, solides et liquide	0
1	3282	Black-eyed peas (cowpeas, crowder, southern), common, mature seeds, dry	Haricots à oeil noir (dolique), communs, grains mûrs, secs	0
0	505183	Blended coffee beverage, decaffeinated coffee, sweetened, with whipped cream (Frappuccino, Iced Frappé)	Boisson café frappé, café décaféiné, sucré, avec crème fouettée (Frappucino, Frappé glacé)	14.8086
1	504722	Blended coffee beverage, decaffeinated coffee, sweetened (Frappuccino, Iced Frappé)	Boission café frappé, café décaféiné, sucré (Frappuccino, Frappé glacé)	8.93652
1	504729	Blended coffee beverage, regular coffee, sweetened (Frappuccino, Iced Capp made with milk, Frappé glacé)	Boisson café frappé, café régulier, sucré (Frappuccino, Iced Capp preparé avec du lait, Frappé glacé)	8.91949
1	504386	Blended coffee beverage, regular coffee, sweetened, with whipped cream (Frappuccino, Iced Capp, Iced Frappé)	Boisson café frappé, café régulier, sucré, avec crème fouettée (Frappucino, Iced Capp, Frappé glacé)	14.8082
0	403909	BLOOD, FRESH	SANG, FRAIS	0
1	501895	Blueberries, cooked or canned, unsweetened, water pack	Bleuets, cuits ou en conserve, non sucrées, dans l'eau	0
1	1518	Blueberry, canned, heavy syrup pack, solids and liquid	Bleuet, conserve, sirop épais, solides et liquide	13.5036
0	7209	Blueberry, dried, sweetened	Bleuet séché, sucré	44.55
1	1519	Blueberry, frozen, sweetened	Bleuet, congélé, sucré	12.3102
1	1706	Blueberry, frozen, unsweetened	Bleuet, congelé, non sucré	0
1	1705	Blueberry, raw	Bleuet, cru	0
1	6659	Blueberry, wild, frozen	Bleuet sauvage, congelé	0
0	6381	Blueberry, wild, raw	Bleuet sauvage, cru	0
1	500547	Bockwurst	Bockwurst, saucisse	0
1	2039	Bok choy, pak-choi, boiled drained	Bok choy, pak-choi, bouilli, égoutté	0
1	2038	Bok choy, pak-choi, raw	Bok choy, pak-choi, cru	0
0	2288	Borage, boiled, drained	Bourrache, bouillie, égouttée	0
0	6382	Borage, boiled, drained, with salt	Bourrache, bouillie, égouttée, sel ajouté	0
0	2287	Borage, raw	Bourrache, crue	0
0	1520	Boysenberry, canned, heavy syrup pack, solids and liquid	Mûre de boysen, conserve, sirop épais, solides et liquide	13.0383
1	1521	Boysenberry, frozen, unsweetened	Mûre de boysen, congélée, non sucrée	0
1	4069	Bread crumbs, dry, grated, plain	Pain, chapelure, séchée, émiettée, nature	5.27
1	4060	Bread crumbs, dry, grated, seasoned	Pain, chapelure, séché, émiettée, assaisonnée	4.879
1	6619	Bread pudding, with raisins, homemade	Pouding au pain, avec raisins secs, fait maison	13.0581
1	3739	Bread stick, plain	Pain, bâtonnet, nature	0
0	504027	Bread stick, soft	Bâtonnets de pain, mous	0.69369
1	504028	Bread stick, soft, prepared with garlic and parmesan cheese	Bâtonnets de pain, mous, préparés avec de l'ail et du parmesan	0.616915
1	501268	Bread stuffing (Homemade; stuffing, NFS, dressing)	Farce au pain (Faite maison; farce, NFS)	0
0	3743	Bread stuffing, cornbread, dry mix, prepared	Pain, préparation pour farce, pain de maïs, mélange sec, préparé	3.0968
0	3742	Bread stuffing, cornbread, dry mix, unprepared	Pain, préparation pour farce, pain de maïs, mélange sec, non préparé	3.7683
0	3740	Bread stuffing, dry mix, prepared	Pain, préparation pour farce, mélange sec, préparé	1.6669
1	4070	Bread stuffing, dry mix, unprepared	Pain, préparation pour farce, mélange sec, non préparé	0
1	7193	Bread, 60% whole wheat, commercial	Pain, 60% blé entier, commercial	0.6216
0	7298	Bread, 60% whole wheat, commercial, toasted	Pain, 60% blé entier, commercial, grillé	0.69272
0	502542	Bread, 60% whole wheat, toasted	Pain, 60% blé entier, grillé	0.725566
0	3688	Bread, banana, homemade, made with margarine	Pain, bananes, fait maison, avec margarine	19.4286
1	501296	Bread, barley	Pain, à l'orge	1.76271
0	3690	Bread, Boston brown, canned	Pain, "Boston brown", conserve	2.2506
1	501299	Bread, buckwheat	Pain, sarrasin	2.11675
1	501300	Bread, buckwheat, toasted	Pain, sarrasin, grillé	2.33839
0	7071	Bread, cheese	Pain au fromage	0.5616
1	501233	Bread, cheese, toasted	Pain, au fromage, grille	0.591601
1	501234	Bread, corn and molasses (Anadama bread)	Pain, maïs et mélasse (Pain Anadama)	10.561
1	501235	Bread, corn and molasses, toasted (Anadama bread)	Pain, maïs et mélasse, grillé (Pain Anadama)	11.7227
1	6383	Bread, cornbread (also corn muffin mix), dry mix, prepared	Pain, semoule de maïs (aussi préparation pour muffin), mélange sec, préparé	14.9265
1	3691	Bread, cornbread (also corn muffin mix), dry mix, unprepared	Pain, semoule de maïs (aussi préparation pour muffin), mélange sec, non préparé	18.9162
0	3693	Bread, cornbread, homemade, made with 2% milk	Pain, semoule de maïs, fait maison, avec lait 2% M.G.	14.9265
1	501249	Bread, dough, fried (Indian fried)	Pain, pâte à, frite (frit à l'indienne)	2.17809
1	3695	Bread, egg (Challah)	Pain, oeufs (Challa)	0.9968
1	3696	Bread, egg, (challah), toasted	Pain, oeufs, (challa), grillé	1.0864
1	7073	Bread, focaccia, Italian flatbread, plain	Pain, Focaccia, pain plat italien, nature	0.98
1	4063	Bread, French or Vienna (also sourdough)	Pain, français ou viennois (aussi levain)	2.5872
1	3697	Bread, French or Vienna, (also sourdough), toasted	Pain, Français ou Viennois (aussi levain), grillé	2.0104
1	504335	Bread, French or Vienna, whole wheat, other than 100% or NS as to 100%, made from home recipe or purchased at bakery	Pain, français ou viennois, blé entier, autre que 100% ou ns si 100%, maison ou d'une boulangerie	2.17419
1	504672	Bread, French or Vienna, whole wheat, other than 100% or NS as to 100%, made from home recipe or purchased at bakery, toasted	Pain, français ou viennois, blé entier, autre que 100% ou ns si 100%, maison ou d'une boulangerie, grillé	2.38904
1	501333	Bread, fruit (Banana bread, Date nut bread)	Pain, aux fruit (Pain aux bananes, Dates et noix)	19.4284
0	5910	Bread, 'fry bread', made with lard (Navajo)	Pain, frit ("fry bread") avec saindoux, (Navajo)	1.218
1	7087	Bread, garlic	Pain à l'ail	0.9963
0	6761	Bread, garlic, toasted	Pain à l'ail grillé	0.12528
1	501337	Bread, Irish soda	Pain, Irish soda	7.93824
1	6384	Bread, Irish soda, homemade	Pain irlandais au bicarbonate de soude, fait maison	1.5639
1	3700	Bread, Italian	Pain, italien	2.2456
1	501228	Bread, Italian, Grecian, Armenian, toasted (Sesame bread)	Pain, italien, grec, arménien, grillé (Pain au sésame)	2.46763
0	7363	Bread, italian, toasted	Pain Italien, grillé	2.4752
1	501219	Bread, made from home recipe or purchased at a bakery, NS as to major flour	Pain, maison ou de boulangerie, farine NS	1.64298
1	501220	Bread, made from home recipe or purchased at a bakery, toasted, NS as to major flour	Pain, maison ou de boulangerie, grillé, farine NS	1.81405
1	7291	Bread, made with milk, commercial	Pain, préparé avec du lait, commercial	2.3688
1	7313	Bread, made with milk, commercial, toasted	Pain, préparé avec du lait, commercial, grillé	2.6096
1	3702	Bread, multigrain, commercial	Pain, multigrains (aussi blé entier, sept grains)	2.5536
1	7200	Bread, multigrain, commercial, reduced sodium	Pain, multigrains, commercial, réduit en sodium	2.5536
1	7307	Bread, multigrain, commercial, reduced sodium, toasted	Pain, multigrains, commercial, réduit en sodium, grillé	2.8112
1	3703	Bread, multigrain, toasted	Pain, multigrains, grillé	2.81288
1	501331	Bread, nut	Pain, aux noix	17.6042
1	7289	Bread, oat (includes oatmeal and oat bran), commercial	Pain, avoine (inclut gruau et son d'avoine), commercial	2.7552
1	7312	Bread, oat (includes oatmeal and oat bran), commercial, toasted	Pain, avoine (inclut gruau et son d'avoine), commercial, grillé	3.0352
1	501242	Bread, onion	Pain, oignon	1.9977
1	504336	Bread, pita with fruit	Pain, pita avec fruits	3.70392
0	504673	Bread, pita with fruit, toasted	Pain, pita avec fruits, grillé	4.07575
1	501230	Bread, pita, toasted (Flat bread, Greek pita)	Pain, pita, grillé (Pain plat, pita grec)	0.85703
1	3708	Bread, pita, white	Pain, pita, blanc	0.78
1	3709	Bread, pita, whole wheat	Pain, pita, blé entier	0.492
0	6785	Bread, potato	Pain de pommes de terre (patates)	5.2528
0	3710	Bread, protein (includes gluten)	Pain, protéines (inclus au gluten)	0.8064
0	4015	Bread, protein (includes gluten), toasted	Pain, protéines (incluant gluten), grillé	0.8064
1	3711	Bread, pumpernickel	Pain, seigle foncé ("pumpernickel")	0.812
1	3712	Bread, pumpernickel, toasted	Pain, seigle noir (pumpernickel), grillé	0.896
1	501332	Bread, pumpkin (With raisins)	Pain, à la citrouille (Avec raisins)	33.5358
1	504337	Bread, puri or poori (Indian puffed bread), wheat	Pain, puri ou poori (pain indien soufflé), blé	0.306103
1	3725	Bread, rice bran, gluten free	Pain, son de riz, sans gluten	2.6152
1	4016	Bread, rice bran, gluten free, toasted	Pain, son de riz, sans gluten, grillé	2.8448
1	4065	Bread, rye	Pain, seigle	1.8424
1	3726	Bread, rye, toasted	Pain, seigle, grillé	2.0384
0	501301	Bread, soy	Pain, à la farine de soja	4.06985
0	501302	Bread, soy, toasted	Pain, à la farine de soja, grillé	4.52296
0	7239	Bread, spelt, commercial	Pain, épeautre, commercial	0.3752
1	7309	Bread, spelt, commercial, toasted	Pain, épeautre, commercial, grillé	0.4144
1	504775	Bread, sprouted wheat composite, commercial	Pain, de blé germé composite, commercial	1.27952
1	501280	Bread, sprouted wheat composite, commercial, toasted	Pain, de blé germé composite, commercial, grillé	1.41588
1	7288	Bread, sprouted wheat with added calcium and vitamin D, commercial	Pain, blé germé, calcium et vitamine D ajoutés, commercial	0.8848
0	7311	Bread, sprouted wheat with added calcium and vitamin D, commercial, toasted	Pain, blé germé, calcium et vitamine D ajoutés, commercial, grillé	0.9856
0	7282	Bread, sprouted wheat, commercial	Pain, blé germé, commercial	1.5064
1	7310	Bread, sprouted wheat, commercial, toasted	Pain, blé germé, commercial, grillé	1.6632
1	501248	Bread, sweet potato	Pain, à la patate douce	7.02463
1	505223	Bread, vegetable	Pain aux légumes	2.26341
1	3731	Bread, wheat germ	Pain, germe de blé	2.0888
0	4017	Bread, wheat germ, toasted	Pain, germe de blé, grillé	2.3184
1	504674	Bread, wheat or cracked wheat, made from home recipe or purchased at bakery	Pain, blé ou blé concassé, maison ou d'une boulangerie	4.40381
0	504338	Bread, wheat or cracked wheat, made from home recipe or purchased at bakery, toasted	Pain, blé ou blé concassé, maison ou d'une boulangerie	4.83325
0	501226	Bread, white and whole wheat	Pain, blanc et de blé entier	3.0408
0	501227	Bread, white and whole wheat, toasted	Pain, blanc et de blé entier, grillé	3.3572
1	3714	Bread, white with raisins, commercial	Pain blanc aux raisins, commercial	13.1256
1	3715	Bread, white with raisins, commercial, toasted	Pain blanc aux raisins, commercial, grillé	14.2272
1	4066	Bread, white, commercial	Pain, blanc, commercial	4.2672
0	4036	Bread, white, commercial, reduced sodium	Pain, blanc, commercial, réduit en sodium	4.2672
1	3732	Bread, white, commercial, toasted	Pain, blanc, commercial, grillé	4.704
0	4044	Bread, white, commercial, toasted, reduced sodium	Pain, blanc, commercial, grillé, réduit en sodium	4.704
1	7194	Bread, white, commercial, with added fibre	Pain, blanc, commercial, avec fibres ajoutées	2.5984
1	7299	Bread, white, commercial, with added fibre, toasted	Pain, blanc, commercial, avec fibres ajoutées, grillé	2.8672
0	3735	Bread, white, homemade with 2% milk	Pain, blanc, fait maison, avec lait 2%	4.2672
0	3733	Bread, white, homemade with nonfat dry milk	Pain, blanc, fait maison, avec lait écrémé en poudre	4.2672
1	501224	Bread, white, made from home recipe or purchased at a bakery	Pain, blanc, maison ou de boulangerie	2.35915
0	501225	Bread, white, made from home recipe or purchased at a bakery, toasted	Pain, blanc, maison ou de boulangerie, grillé	2.5944
0	7303	Bread, whole grain (whole wheat) + seeds (flax, sunflower), commercial, toasted	Pain, grains entiers (blé entier) avec graines (lin, tournesol), commercial, grillé	1.5606
1	7197	Bread, whole grain (whole wheat) +seeds (flax, sunflower), commercial	Pain, grains entiers (blé entier) avec graines (lin, tournesol), commercial	1.4175
1	7198	Bread, whole grain (whole wheat), +seeds and bran, commercial	Pain, grains entiers (blé entier) avec graines et son, commercial	1.3365
1	7304	Bread, whole grain (whole wheat), +seeds and bran, commercial, toasted	Pain, grains entiers (blé entier) avec graines et son, commercial, grillé	1.4715
0	7196	Bread, whole grain (whole wheat), commercial	Pain, grains entiers (blé entier), commercial	2.2288
1	7300	Bread, whole grain (whole wheat), commercial, toasted	Pain, grains entiers (blé entier), commercial, grillé	2.4584
1	7199	Bread, whole grain (whole wheat), with added fibre, commercial	Pain, grains entiers (blé entier), avec fibres ajoutées, commercial	2.1672
1	7305	Bread, whole grain (whole wheat), with added fibre, commercial, toasted	Pain, grains entiers (blé entier), avec fibres ajoutées, commercial, grillé	2.4024
1	504774	Bread, whole wheat composite, commercial (includes whole grain)	Pain, blé entier composite, commercial (inclut grains entiers)	2.06442
1	504776	Bread, whole wheat composite, commercial, toasted (includes whole grain)	Pain, blé entier composite, commercial, grillé (inclut grains entiers)	2.28088
1	501273	Bread, whole wheat, 100%, made from home recipe or purchased at bakery	Pain, de blé entier, 100%, maison ou de boulangerie	3.82149
1	501274	Bread, whole wheat, 100%, made from home recipe or purchased at bakery, toasted	Pain, de blé entier, 100%, maison ou de boulagerie, grillé	4.20651
1	501275	Bread, whole wheat, 100%, with raisins	Pain, de blé entier, 100%, avec raisins	6.96546
1	501276	Bread, whole wheat, 100%, with raisins, toasted	Pain, de blé entier, 100%, avec raisins, grillé	7.18848
1	4067	Bread, whole wheat, commercial	Pain, blé entier, commercial	1.8144
1	4068	Bread, whole wheat, commercial, toasted	Pain, blé entier, commercial, grillé	2.0104
0	3737	Bread, whole wheat, homemade (2/3 whole wheat flour)	Pain, blé entier, fait maison (2/3 de blé entier)	1.4976
0	3738	Bread, whole wheat, homemade (2/3 whole wheat flour), toasted	Pain, blé entier, fait maison (2/3 farine de blé entier), grillé	1.6458
1	501336	Bread, zucchini (Squash bread, carrot bread)	Pain, aux zucchini (Pain aux carottes, pain aux courgettes)	21.9405
1	502168	Breadfruit, fried	Fruit à pain, frit	0
1	1522	Breadfruit, raw	Fruit à pain, cru	0
1	5618	Breakfast bar, corn flake crust with fruit	Barre de petit déjeuner, croûte de flocons de maïs avec fruits	32.994
1	5430	Breakfast tart, low fat	Tartelette de petit déjeuner, faible en gras	3.896
0	4942	Breakfast, scrambled eggs & sausage with hashed brown potatoes, frozen	Déjeuner, oeufs brouillés, saucisse et pommes de terre rissolées, congelés	0
1	501265	Brioche	Brioche	7.5701
0	3277	Broadbeans (fava beans), canned, solids and liquid	Gourganes (fèves des marais, fava), conserve, solides et liquide	0
0	2024	Broadbeans (fava beans), fresh, boiled, drained	Gourganes (fèves des marais, fava), fraîches, bouillies, égouttées	0
0	6385	Broadbeans (fava beans), fresh, boiled, drained, with salt	Gourganes (fèves des marais, fava), fraîches, bouillies, égouttées, sel ajouté	0
1	2023	Broadbeans (fava beans), fresh, raw	Gourganes (fèves des marais, fava), fraîches, crues	0
0	4854	Broadbeans (fava beans), in pod, raw	Gourganes (fèves des marais, fava), cosses, crues	0
1	3388	Broadbeans (fava beans), mature seeds, boiled	Gourganes (fèves des marais, fava), grains mûrs, bouillis	0
1	3352	Broadbeans (fava beans), mature seeds, boiled, with salt	Gourganes (fèves des marais, fava), grains mûrs,, bouillis, sel ajouté	0
1	3387	Broadbeans (fava beans), mature seeds, dry	Gourganes (fèves des marais, fava), grains mûrs, secs	0
0	504031	Broccoflower, raw	Brocofleur, cru	0
1	404161	Broccoli in cheese flavoured sauce, frozen	Brocoli avec sauce fromage, congelé	0
0	5411	Broccoli raab (rapini), cooked	Rapini (brocoli raab), cuit	0
0	5410	Broccoli raab (rapini), raw	Rapini (brocoli raab), cru	0
1	502056	Broccoli, batter-dipped and fried	Brocoli, en pâte à frire, frit	0
1	2375	Broccoli, boiled, drained	Brocoli, bouilli, égoutté	0
0	2480	Broccoli, boiled, drained, with salt	Brocoli, bouilli, égoutté, sel ajouté	0
0	4851	Broccoli, chinese, cooked	Brocoli, chinois, cuit	0
0	6278	Broccoli, flower clusters, raw	Brocoli, fleurettes, crues	0
1	2377	Broccoli, frozen, chopped, boiled, drained	Brocoli, congelé, haché, bouilli, égoutté	0
0	6386	Broccoli, frozen, chopped, boiled, drained, with salt	Brocoli, congelé, haché, bouilli, égoutté, sel ajouté	0
1	2376	Broccoli, frozen, chopped, unprepared	Brocoli, congelé, haché, non préparé	0
1	2026	Broccoli, frozen, spears, boiled, drained	Brocoli, congelé, tiges et têtes, bouillies, égouttées	0
0	2331	Broccoli, frozen, spears, boiled, drained, with salt	Brocoli, congelé, tiges et têtes, bouillies, égouttées, sel ajouté	0
0	2025	Broccoli, frozen, spears, unprepared	Brocoli, congelé, tiges et têtes, non préparées	0
0	6280	Broccoli, leaves, raw	Brocoli, feuilles, crues	0
1	2374	Broccoli, raw	Brocoli, cru	0
0	6279	Broccoli, stalks, raw	Brocoli, tiges, crues	0
1	501437	Brownie, butterscotch	Biscuit, carre au caramel écossais	33.1618
1	502819	Brownie, incomplete mix, with egg, water and nuts	Carré au chocolat (brownie), mélange sec incomplet, avec oeuf, eau et noix	0.268431
0	504106	Brownie, low fat, without icing (frosting) (NS as to icing)	Carré au chocolat (brownie), faible en gras, sans glaçage (Glaçage NS)	51.6905
1	501435	Brownie, NS as to icing or frosting (With nuts)	Carré au chocolat (brownie), glaçage NS (Avec noix)	33.7794
1	504107	Brownie, with cream cheese filling, without icing (frosting)	Carré au chocolat (brownie). avec garniture au fromage à la crème, sans glaçage	32.3509
1	502557	Brownie, with icing (frosting): home recipe	Carré au chocolat (brownie), avec glaçage: recette maison	46.0714
0	501436	Brownie, without icing or frosting (With nuts)	Carré au chocolat (brownie), sans glaçage (Avec noix)	33.7794
1	2379	Brussels sprouts, boiled, drained	Choux de Bruxelles, bouillis, égouttés	0
0	6387	Brussels sprouts, boiled, drained, with salt	Choux de Bruxelles, bouillis, égouttés, sel ajouté	0
1	2028	Brussels sprouts, frozen, boiled, drained	Choux de Bruxelles, congelés, bouillis, égouttés	0
0	6388	Brussels sprouts, frozen, boiled, drained, with salt	Choux de Bruxelles, congelés, bouillis, égouttés, sel ajouté	0
0	2027	Brussels sprouts, frozen, unprepared	Choux de Bruxelles, congelés, non préparés	0
1	2378	Brussels sprouts, raw	Choux de Bruxelles, crus	0
0	2030	Burdock root, boiled, drained	Bardane (glouteron), racine, bouillie, égouttée	0
0	6389	Burdock root, boiled, drained, with salt	Bardane (glouteron), racine, bouillie, égouttée, sel ajouté	0
0	2029	Burdock root, raw	Bardane (glouteron), racine, crue	0
0	6254	Burrito, bean and cheese, frozen	Burrito, haricots et fromage, congelé	0
0	6342	Burrito, bean and cheese, microwaved	Burrito, haricots et fromage, cuit au four à micro-ondes	0
0	6253	Burrito, beef and bean, frozen	Burrito, boeuf et haricots, congelé	0
1	6343	Burrito, beef and bean, microwaved	Burrito, boeuf et haricots, cuit au four à micro-ondes	0
1	17	Butter oil, anhydrous	Huile de beurre, anhydre	0
1	5555	Butter replacement, without fat, powder	Beurre, succédané, sans gras, poudre	0
1	6621	Butter tart, with raisins, homemade	Tartelette au beurre, avec raisins secs, faite maison	24.4618
1	5307	Butter, light, salted	Beurre, léger, salé	0
1	5308	Butter, light, unsalted	Beurre, léger, sans sel	0
1	118	Butter, regular	Beurre, salé	0
1	92	Butter, unsalted	Beurre, sans sel	0
1	16	Butter, whipped	Beurre fouetté	0
0	2032	Butterbur (fuki), boiled, drained	Pétasite commun, bouilli, égoutté	0
0	6390	Butterbur (fuki), boiled, drained, with salt	Pétasite commun, bouilli, égoutté, sel ajouté	0
0	2033	Butterbur (fuki), canned	Pétasite commun, conserve	0
0	2031	Butterbur (fuki), raw	Pétasite commun, cru	0
1	502381	Buttered blends syrup [Mrs. Butterworth, Log Cabin with butter]	Sirop, de table, avec beurre [Mrs. Butterworth, Log Cabin avec beurre]	5.43
0	502359	Butter-margarine blend	Beurre-margarine, mélange de	0
1	500005	Buttermilk, dry, reconstituted	Babeurre, en poudre, reconstituée	0
1	2362	Cabbage, boiled, drained	Chou, bouilli, égoutté	0
1	2041	Cabbage, Chinese (pe-tsai), boiled, drained	Chou de Chine (pe-tsai), bouilli, égoutté	0
1	2040	Cabbage, Chinese (pe-tsai), raw	Chou de Chine (pe-tsai), cru	0
0	5548	Cabbage, japanese style, fresh, pickled	Chou, à la japonaise, frais, mariné	0
1	5549	Cabbage, mustard, with salt	Chou, moutarde, sel ajouté	0
0	4882	Cabbage, napa, cooked	Chou, napa, cuit	0
1	6304	Cabbage, napa, raw	Chou, napa, cru	0
1	2361	Cabbage, raw	Chou, cru	0
1	2035	Cabbage, red, boiled, drained	Chou rouge, bouilli, égoutté	0
0	6391	Cabbage, red, boiled, drained, with salt	Chou rouge, bouilli, égoutté, sel ajouté	0
1	502336	Cabbage, red, pickled (Sweet and sour red cabbage)	Chou, rouge, mariné (Chou rouge aigre-doux)	20.0623
1	2034	Cabbage, red, raw	Chou rouge, cru	0
1	2037	Cabbage, savoy, boiled, drained	Chou de Milan (Savoie), bouilli, égoutté	0
0	6392	Cabbage, savoy, boiled, drained, with salt	Chou de Milan (Savoie), bouilli, égoutté, sel ajouté	0
1	2036	Cabbage, savoy, raw	Chou de Milan (Savoie), cru	0
1	505147	Caesar salad, no dressing	Salade césar, sans vinaigrette	0
0	504304	Café au lait	Café au lait	0
1	501338	Cake batter, raw, chocolate	Gâteau, pâte à, crue, chocolat	26.4684
1	501339	Cake batter, raw, not chocolate	Gâteau, pâte à, crue, autre que chocolat	27.081
1	3745	Cake mix, angel food, dry, unprepared	Mélange à gâteau, gâteau des anges, sec, non préparé	61.33
0	3750	Cake mix, carrot, pudding-type, dry, unprepared	Mélange à gâteau, carottes, type pouding, sec, non préparé	46.62
1	3757	Cake mix, chocolate (devil's food, fudge), regular, dry, unprepared	Mélange à gâteau, chocolat (diablotin, fudge), ordinaire, sec, non préparé	38.3
1	3755	Cake mix, chocolate, pudding-type, dry, unprepared	Mélange à gâteau, chocolat, type pouding, sec, non préparé	39.53
1	3769	Cake mix, german chocolate, pudding-type mix, dry, unprepared	Mélange à gâteau, chocolat allemand, type pouding, sec, non préparé	42.13
1	3771	Cake mix, gingerbread, dry, unprepared	Mélange à gâteau, pain d'épices, sec, non préparé	46.62
1	3774	Cake mix, marble, pudding-type, dry, unprepared	Mélange à gâteau, marbre, type pouding, sec, non préparé	35.71
1	501347	Cake or cupcake, applesauce, with icing (frosting)	Gâteau ou petit gâteau, à la compote de pommes, avec glaçage	30.1917
0	501346	Cake or cupcake, applesauce, without icing or frosting (With nuts, rhubarb, blueberry, apricot, blackberry, apple crunch cake, NS as to icing)	Gâteau ou petit gâteau, à la compote de pommes, sans glaçage (Avec noix, rhubarbe, bleuets, abricot, mûre, gâteau aux pommes croustillants, glaçage NS)	23.9233
1	501351	Cake or cupcake, banana, with icing (frosting) (NS as to icing)	Gâteau ou petit gâteau, banane, avec glaçage (glaçage NS)	30.0154
0	501350	Cake or cupcake, banana, without icing (frosting)	Gâteau ou petit gâteau, banane, sans glaçage	23.4247
1	501355	Cake or cupcake, carrot, with icing or frosting (NS as to icing)	Gâteau ou petit gâteau, aux carrottes, avec glaçage (glaçage NS)	29.1692
1	501354	Cake or cupcake, carrot, without icing or frosting	Gâteau ou petit gâteau, aux carrottes, sans glaçage	22.037
1	501365	Cake or cupcake, chocolate, devil's food, or fudge, made from home recipe or purchased ready-to-eat, NS as to icing (frosting)	Gâteau ou petit gâteau, chocolat, du diable, ou fudge, maison ou prêt-à-manger, glaçage NS	40.2173
1	501369	Cake or cupcake, chocolate, devil's food, or fudge, with icing (frosting), coating, or filling, made from home recipe or purchased ready-to eat	Gâteau ou petit gâteau, chocolat, du diable, ou fudge, avec glaçage, enrobage ou garniture, maison ou prêt-à-manger	40.2173
1	501367	Cake or cupcake, chocolate, devil's food, or fudge, without icing (frosting) or filling, made from home recipe or purchased ready-to-eat	Gâteau ou petit gâteau, chocolat, du diable, ou fudge, sans glaçage ou garniture, maison ou prêt-à-manger	26.3091
1	501393	Cake or cupcake, marble, with icing (frosting) (NS as to icing)	Gâteau ou petit gâteau, marbré, avec glaçage (glaçage NS)	30.7094
1	501392	Cake or cupcake, marble, without icing (frosting)	Gâteau ou petit gâteau, marbre, sans glaçage	22.6629
1	501340	Cake or cupcake, NS as to type, NS as to icing (frosting)	Gâteau ou petit gâteau, type NS, glaçage NS	26.6652
1	501395	Cake or cupcake, oatmeal (with or without icing (frosting), NS as to icing)	Gâteau ou petit gâteau, à l'avoine (avec ou sans glaçage, glaçage NS)	38.5277
1	501399	Cake or cupcake, raisin-nut (With or without icing or frosting, prune cake, date-nut, raisin-nut cake, NS as to icing)	Gâteau ou petit gâteau, raisin et noix (Avec ou sans glaçage, gâteau aux prunes; dates et noix; raisin et noix, glaçage NS)	28.8411
1	501405	Cake or cupcake, spice, with icing or frosting [Walnut cake with whipped cream, NS as to icing)	Gâteau ou petit gâteau, aux épices, avec glaçage [Gâteau aux noix de Grenoble avec crème fouettée, glaçage NS)	30.1917
1	501404	Cake or cupcake, spice, without icing (frosting)	Gâteau ou petit gâteau, aux épices, sans glaçage	23.9233
1	504049	Cake or cupcake, white, pudding-type mix (oil, egg whites, and water added to dry mix), NS as to icing (frosting)	Gâteau ou petit gâteau, blanc, mélange sec, type pouding (huile, blancs d'oeufs et eau ajoutés), glaçage NS	35.3291
1	504050	Cake or cupcake, white, pudding-type mix (oil, egg whites, and water added to dry mix), with icing (frosting)	Gâteau ou petit gâteau, blanc, mélange sec, type pouding (huile, blancs d'oeufs et eau ajoutés), avec glaçage	35.334
1	504051	Cake or cupcake, white, pudding-type mix (oil, egg whites, and water added to dry mix), without icing (frosting)	Gâteau ou petit gâteau, blanc, mélange sec, type pouding (huile, blancs d'oeufs et eau ajoutés), sans glaçage	26.6684
1	501421	Cake or cupcake, white, with icing (frosting), made from home recipe or purchased ready-to-eat (Wedding cakel, cupcake)	Gâteau ou petit gâteau, blanc, avec glaçage, maison ou prêt-à-manger (Gâteau de mariage, petit gâteau)	43.5991
0	501419	Cake or cupcake, white, without icing (frosting), made from home recipe or purchased ready-to-eat	Gâteau ou petit gâteau, blanc, sans glaçage, maison ou prêt-à-manger	25.1817
1	504052	Cake or cupcake, yellow, made from home recipe or purchased ready-to- eat, NS as to icing (frosting)	Gâteau ou petit gâteau, doré, recette maison ou prêt-à-manger, glaçage NS	39.4601
1	504053	Cake or cupcake, yellow, pudding-type mix (oil, eggs, and water added to dry mix), NS as to icing or frosting (NS as to pudding or standard-type mix)	Gâteau ou petit gâteau doré, mélange sec, type pouding (huile, oeufs, et eau ajoutés) glaçage NS (mélange de type pouding ou régulier NS)	32.7189
1	504054	Cake or cupcake, yellow, pudding-type mix (oil, eggs, and water added to dry mix), with icing or frosting (NS as to pudding or standard-type mix)	Gâteau ou petit gâteau doré, mélange sec, type pouding (huile, oeufs, et eau ajoutés) avec glaçage (mélange de type pouding ou régulier NS)	32.7189
1	504055	Cake or cupcake, yellow, pudding-type mix (oil, eggs, and water added to dry mix), without icing or frosting (NS as to pudding or standard-type mix)	Gâteau ou petit gâteau doré, mélange sec, type pouding (huile, oeufs, et eau ajoutés) sans glaçage (mélange de type pudding ou régulier NS)	22.6245
1	501427	Cake or cupcake, yellow, with icing (frosting), made from home recipe or purchased ready-to-eat	Gâteau ou petit gâteau, doré, avec glaçage, maison ou prêt-à-manger	39.3609
1	501425	Cake or cupcake, yellow, without icing (frosting), made from home recipe or purchased ready-to-eat	Gâteau ou petit gâteau, doré, sans glaçage, maison ou prêt-à-manger	25.9977
1	504685	Cake or cupcake, zucchini (With or without icing (frosting), NS as to icing)	Gâteau ou petit gâteau, zucchin (Avec ou sans glaçage, glaçage NS)	28.7916
1	501344	Cake, angel food, chocolate, no icing (frosting)	Gâteau, des anges, au chocolat, sans glaçage	40.2339
0	3744	Cake, angel food, commercial	Gâteau des anges, commercial	30.51
0	3746	Cake, angel food, dry mix, prepared	Gâteau des anges, mélange sec, préparé	30.51
1	501341	Cake, angel food, NS as to icing (frosting)	Gâteau, des anges, glaçage NS	41.2282
1	504038	Cake, angel food, with fruit and icing (frosting) or filling	Gâteau des anges, avec fruit et glaçage ou garniture	29.8633
0	501343	Cake, angel food, with icing (frosting)	Gâteau, des anges, avec glaçage	51.5625
0	501342	Cake, angel food, without icing (frosting)	Gâteau, des anges, sans glaçage	41.2282
1	501348	Cake, applesauce, low calorie, without icing or frosting [Weight Watcher's Apple Raisin Spice Cake]	Gâteau, à la compote de pommes, léger, sans glaçage [Gâteau Weight Watcher's avec pommes, raisin et épices]	17.4033
1	501352	Cake, Boston cream pie	Gâteau, Boston (Gâteau à la bostonnaise)	27.5684
0	3748	Cake, Boston cream pie, commercial	Gâteau Boston, commercial	31.0546
0	6629	Cake, carrot, homemade, with cream cheese icing	Gâteau, carottes, fait maison, avec glaçage au fromage à la crème	33.5348
1	504039	Cake, carrot, low calorie	Gâteau, carotte, hypocalorique	15.8552
1	502596	Cake, charlotte russe: home recipe or commercial	Gâteau, charlotte russe: recette maison ou commerciale	18.7557
0	3753	Cake, cherry fudge with chocolate icing (frosting)	Gâteau, fudge aux cerises, avec glaçage au chocolat	28.3284
0	501416	Cake, chiffon, chocolate, with icing (frosting)	Gâteau, chiffon, chocolat, avec glaçage	35.021
1	501415	Cake, chiffon, chocolate, without icing or frosting (Chocolate chiffon cake, NS as to icing)	Gâteau, chiffon, chocolat, sans glaçage (Gâteau chiffon au chocolat, glaçage NS)	27.659
1	501414	Cake, chiffon, with icing (frosting) (NS as to icing)	Gâteau, chiffon, avec glaçage (Glaçage NS)	37.5555
1	501413	Cake, chiffon, without icing (frosting)	Gâteau, chiffon, sans glaçage	29.3109
0	3754	Cake, chocolate, commercial, with chocolate icing (frosting), in-store bakery	Gâteau, chocolat, commercial avec glaçage chocolat, cuit en magasin	34.3656
1	504040	Cake, chocolate, devil's food, or fudge, pudding-type mix (oil, eggs, and water added to dry mix), NS as to icing (frosting)	Gâteau, chocolat, du diable, ou fudge, mélange sec, type pouding (huile, oeufs et eau ajoutés), glaçage NS	30.6149
1	504041	Cake, chocolate, devil's food, or fudge, pudding-type mix (oil, eggs, and water added to dry mix), with icing (frosting), coating, or filling	Gâteau, chocolat, du diable, ou fudge, mélange sec, type pouding (huile, oeufs et eau ajoutés), avec glaçage, enrobage, ou garniture	30.6149
1	504042	Cake, chocolate, devil's food, or fudge, pudding-type mix (oil, eggs, and water added to dry mix), without icing (frosting) or filling	Gâteau, chocolat, du diable, ou fudge, mélange sec, type pouding (huile, oeufs et eau ajoutés), sans glaçage ou garniture	19.0754
0	6626	Cake, chocolate, homemade, with chocolate icing (frosting)	Gâteau, chocolat, fait maison, avec glaçage au chocolat	40.9756
0	3759	Cake, chocolate, homemade, without icing (frosting)	Gâteau, chocolat, fait maison, sans glaçage	27.1063
0	6627	Cake, chocolate, pudding-type, dry mix, prepared, with chocolate icing (frosting)	Gâteau, chocolat, type pouding, mélange sec, préparé, avec glaçage au chocolat	37.3016
1	504043	Cake, chocolate, with icing (frosting), low calorie	Gâteau, chocolat, avec glaçage, hypocalorique	23.6077
1	502563	Cake, cottage pudding, with caramel sauce: home recipe	Gâteau, pouding chômeur: recette maison	33.4768
1	502811	Cake, cottage pudding, with chocolate sauce: home recipe	Gâteau, pouding chômeur, avec sauce au chocolat: recette maison	28.4432
1	502576	Cake, cottage pudding-like, with fruits: home recipe	Gâteau, pouding aux petits fruits (renversé): recette maison	20.4111
1	501372	Cake, cream (Italian rum-cream)	Gâteau, à la crème (Gâteau italien à la crème et au rhum)	23.5055
1	501378	Cake, cupcakes, chocolate, with icing (frosting) or filling [Ho Ho, Ding Dong, Swiss Cake Roll, Tasty-Kake Kandy Kakes, Little Debbie Chocolate Devil Squares]	Gâteau, petit gâteau, chocolat, avec glaçage ou garniture [Ho Ho, Ding Dong, Swiss Cake Roll, Tasty-Kake Kandy Kakes, Little Debbie Chocolate Devil Squares]	40.7321
1	501381	Cake, cupcakes, not chocolate, with icing (frosting) or filling [Tasty-Kake Kandy Cakes, Twinkies, Raisin Cakes, Snackin' Cakes, Snowballs, Drake's Shortcake, Little Debbie Snak Cakes, Tasty-Kake Junior Cakes]	Gâteau, petit gâteau, autre que chocolat, avec glaçage ou garniture [Tasty-Kake Kandy Gâteau, Twinkies, Raisin Gâteau, Snackin' Gâteau, Snowballs, Drake's Shortcake, Little Debbie Snak Gâteau; Tasty-Kake Junior]	40.8811
0	4081	Cake, date square (matrimonial cake), homemade	Gâteau, carré aux dattes, fait maison	32.712
1	501382	Cake, Dobos Torte (Seven-layer cake)	Gâteau, Torte Dobos (Gâteau à sept étages)	38.1585
0	3767	Cake, fruitcake, commercial	Gâteau, fruits, commercial	22.7586
1	504037	Cake, German chocolate, dry mix, with icing (frosting) and filling	Gâteau, au chocolat allemand, mélange sec, avec glaçage et garniture	26.0536
1	501370	Cake, German chocolate, homemade	Gâteau, au chocolat allemand, fait maison	25.1194
0	6625	Cake, gingerbread, dry mix, prepared, without icing	Gâteau, pain d'épices, mélange sec, préparé, sans glaçage	31.603
0	504045	Cake, gingerbread, dry mix, prepared, without icing (frosting)	Gâteau, pain d'épice, mélange sec préparé, sans glaçage	31.6027
1	501385	Cake, gingerbread, homemade	Gâteau, pain d'épice, fait maison	31.4494
0	3773	Cake, gingerbread, homemade	Gâteau, pain d'épices, fait maison	27.1786
1	501386	Cake, graham cracker	Gâteau, aux biscuits graham	30.2174
1	501390	Cake, jelly roll	Gâteau, roulé avec confiture	36.4068
1	505231	Cake, lemon, without icing	Gâteau, au citron, sans glaçage	28.0593
1	505232	Cake, peanut butter, with icing	Gâteau, au beurre d'arachide, avec glaçage	29.0987
0	3776	Cake, pineapple upside-down, homemade	Gâteau, ananas renversé, fait maison	32.1791
1	501371	Cake, Poor Man's (spice-type)	Gâteau, avec épices	25.4778
1	501397	Cake, pound, chocolate (With icing or frosting)	Gâteau, quatre-quarts, chocolat (Avec glaçage)	33.6714
1	4821	Cake, pound, commercial, fat free	Gâteau quatre-quarts, préparation commerciale, sans gras	34.34
0	3777	Cake, pound, commercial, made with butter (includes fresh and frozen)	Gâteau, quatre-quarts, préparation commerciale, fait avec du beurre (inclus frais et congelé)	33.36
0	3778	Cake, pound, commercial, made with other than butter	Gâteau, quatre-quarts, préparation commerciale, faite avec autre que beurre	33.36
0	6624	Cake, pound, homemade	Gâteau quatre-quarts, fait maison	24.67
1	501396	Cake, pound, no icing or frosting (Toasted cake, yogourt honey pound cake, butter rum, whisky cake, lemon pound cake with glaze)	Gâteau, quatre-quarts, sans glaçage (Gâteau grillé, quatre-quarts au yogourt et miel, beurre et rhum, whisky, au citron avec glaçage)	28.0528
1	505233	Cake, pound, with icing	Gâteau, quatre-quarts, avec glaçage	35.0622
1	505234	Cake, pumpkin, with icing (NS as to icing)	Gâteau, à la citrouille, avec glaçage (glaçage NS)	35.6532
1	501398	Cake, pumpkin, without icing (frosting)	Gâteau, à la citrouille, sans glaçage	26.8942
1	501401	Cake, rice flour (Coconut mochiko, Filipino cake)	Gâteau, à la farine de riz (Gâteau à la noix de coco mochiko, Philippin)	12.4907
0	6393	Cake, shortcake, biscuit-type, homemade	Gâteau sablé, fait maison	35.49
0	3784	Cake, snack cake, cream-filled, chocolate with icing (frosting)	Gâteau, grignotise, fourré à la crème, avec glaçage au chocolat	34.3616
0	3785	Cake, snack cake, cream-filled, sponge	Gâteau, grignotise, fourré à la crème, éponge	33.943
1	501410	Cake, sponge, chocolate (With or without icing (frosting), NS as to icing)	Gâteau, de Savoie, chocolat (Avec ou sans glaçage, glaçage NS)	43.6022
0	3786	Cake, sponge, commercial	Gâteau, éponge, commercial	36.66
0	3787	Cake, sponge, homemade	Gâteau, éponge, fait maison	36.66
1	501408	Cake, sponge, with icing (frosting)	Gâteau, de Savoie, avec glaçage (Gâteau-éponge)	49.7505
1	501407	Cake, sponge, without icing or frosting (Shortcake, sponge type, plain, NS as to icing)	Gâteau, éponge, sans glaçage (Gâteau sablé, type éponge, nature, glaçage NS)	36.3106
0	504047	Cake, upside down (with fruit)	Gâteau renversé (avec fruits)	27.3015
0	3760	Cake, white, homemade, with coconut icing (frosting)	Gâteau, blanc, fait maison, avec glaçage à la noix de coco	49.3554
0	3792	Cake, white, homemade, without icing (frosting)	Gâteau blanc, fait maison, sans glaçage	30.5214
1	504048	Cake, white, made from home recipe or purchased ready-to-eat, NS as to icing (frosting)	Gâteau, blanc, recette maison ou prêt-à-manger, glaçage NS	43.7073
0	6623	Cake, white, pudding-type, dry mix, prepared, with chocolate icing	Gâteau, blanc, type pouding, mélange sec, préparé, avec glaçage au chocolat	40.0519
1	3788	Cake, white, pudding-type, dry mix, unprepared	Gâteau, blanc, type pouding, mélange sec, non préparé	48.95
0	3790	Cake, white, regular, dry mix, unprepared	Gâteau blanc, régulier, mélange sec, non préparé	36.1888
1	501422	Cake, whole wheat, with fruit and nuts (Apple nut loaf, whole wheat banana carob cake)	Gâteau, de blé entier, avec fruit et noix (Pain pomme et noix, gâteau de blé entier avec banane et caroube)	38.6438
0	6622	Cake, yellow (plus streusel), pudding-type, dry mix, prepared, with icing	Gâteau, jaune (avec streusel), type pouding, mélange sec préparé, avec glaçage	37.3842
1	3795	Cake, yellow (plus streusel), pudding-type, dry mix, unprepared	Gâteau, jaune (avec streusel), type pouding, mélange sec	44.21
0	3793	Cake, yellow, commercial, with chocolate icing (frosting), in-store bakery	Gâteau, jaune, commercial, avec glaçage chocolat, cuit en magasin	33.7292
0	3794	Cake, yellow, commercial, with vanilla (white) icing (frosting)	Gâteau, jaune, commercial, avec glaçage à la vanille (blanc)	35.9394
0	3799	Cake, yellow, homemade, without icing (frosting)	Gâteau, jaune, fait maison, sans glaçage	25.9978
0	4823	Cake, yellow, light, dry mix, unprepared	Gâteau, jaune, léger, mélange sec, non préparé	43.29
1	3797	Cake, yellow, regular, dry mix, unprepared	Gâteau, jaune, préparation régulière, mélange sec, non préparé	43.29
0	500508	Calves liver, floured or breaded, fried (NS as to coating)	Foie de veau, enfariné ou pané, frit (Enrobage NS)	0
1	4397	Candied foods, cherries	Confits, cerises	80.68
1	4398	Candied foods, citron	Confits, cédrat	80.68
1	4400	Candied foods, ginger root, crystallized	Confits, gingembre, racine, cristallisée	80.68
1	4401	Candied foods, grapefruit peel	Confits, pamplemousse, pelure	80.68
0	4402	Candied foods, lemon peel	Confits, citron, pelure	80.68
1	4396	Candied foods, maraschino cherries, jar, solids and liquid	Confits, cerises au marasquin, bocal, solides et liquide	80.68
1	4403	Candied foods, orange peel	Confits, orange, pelure	80.68
1	4405	Candied foods, pineapple	Confits, ananas	80.68
1	5402	Candied fruit	Confits, fruits	80.68
1	5392	Candied, maraschino cherries, jar, drained	Confits, cerises au marasquin, bocal, égouttées	38.77
1	5747	Candies, ALMOND JOY BITES	Bonbons, ALMOND JOY bouchées	51.71
0	4212	Candies, After Eight, chocolate mints	Bonbons, After Eight, mini-menthes enrobées de chocolat	66.6
1	6795	Candies, bar, crispy bar with peanut butter filling	Bonbons, barre croustillante avec garniture au beurre d'arachide	40.33
1	4140	Candies, bars / chips, carob	Bonbons, tablettes / grains (pépites), caroube	34.11
1	4186	Candies, bars / chips, milk chocolate, plain	Bonbons, tablettes / grains (pépites), chocolat au lait, nature	51.5
1	4148	Candies, bars / chips, semisweet chocolate	Bonbons, carrés / grains, chocolat mi-sucré	54.5
0	4380	Candies, bars / chips, semisweet chocolate with butter	Bonbons, carrés / grains (pépites), chocolat mi-sucré avec beurre	54.5
0	4205	Candies, bars, 100 Grand	Bonbons, tablettes, 100 Grand	51.9
0	4217	Candies, bars, 3 Musketeers	Bonbons, tablettes, 3 Musketeers	66.89
0	4166	Candies, bars, 5th Avenue	Bonbons, tablettes, 5th Avenue	47.19
0	4135	Candies, bars, Almond Joy	Bonbons, tablettes, Almond Joy	48.34
0	4136	Candies, bars, Alpine White bar with almonds	Bonbons, tablettes, Alpine White avec amandes	59
0	4179	Candies, bars, Baby Ruth	Bonbons, tablettes, Baby Ruth	54
0	4137	Candies, bars, Bit-O-Honey candy chews	Bonbons, tablettes, Bit-O-Honey candy chews	48
1	404302	Candies, bars, butter toffee, chocolate coated	Bonbons, tablettes, caramel au beurre, enrobé de chocolat	59.89
0	4138	Candies, bars, Butterfinger	Bonbons, tablettes, Butterfinger	45.9
1	404296	Candies, bars, caramel filling with nuts, chocolate coated	Bonbons, tablettes, garniture de caramel avec noix, enrobées de chocolat	48.07
1	404297	Candies, bars, chocolate filling with or without caramel, chocolate coated	Bonbons, tablettes, garniture au chocolat avec ou sans caramel, enrobées de chocolat	59.92
0	4185	Candies, bars, Chunky	Bonbons, tablettes, Chunky	52.5
1	404295	Candies, bars, coconut filling, with or without nuts, chocolate coated	Bonbons, tablettes, garniture de noix de coco, avec ou sans noix, enrobée de chocolat	46.36
0	4194	Candies, bars, Golden Almond	Bonbons, tablettes, Golden Almond	38.46
0	4195	Candies, bars, Hershey's Milk Chocolate with almonds	Bonbons, tablettes, Hershey's Chocolat au Lait avec amandes	43.9
1	5434	Candies, bars, KIT KAT BIG KAT	Bonbons, tablettes, Kit Kat Grand Kat	53.96
0	4177	Candies, bars, Kit Kat wafer bar	Bonbons, tablettes, Kit Kat	48.68
0	4178	Candies, bars, Krackel	Bonbons, tablettes, Krackel	52.53
0	4197	Candies, bars, Mars	Bonbons, tablettes, Mars	59.69
0	4182	Candies, bars, Mars almond	Bonbons, tablettes, Mars avec amandes	52.1
1	4196	Candies, bars, milk chocolate with rice cereal	Bonbons, tablettes, chocolat au lait avec céréale de riz	51.06
1	5491	Candies, bars, MILKY WAY Dark Bar	Bonbons, tablettes, MILKY WAY, tablette foncée	57.81
0	4203	Candies, bars, Mounds	Bonbons, tablettes, Mounds	46.19
0	4204	Candies, bars, Mr Goodbar	Bonbons, tablettes, Mr Goodbar	47.22
0	4206	Candies, bars, Nestle Crunch	Bonbons, tablettes, Nestle Crunch	55
0	4184	Candies, bars, Oh Henry!	Bonbons, tablettes, Oh Henry!	46.2
0	4207	Candies, bars, peanut	Bonbons, tablettes, arachides	42.22
0	4198	Candies, bars, Skor	Bonbons, tablettes, Skor	59.89
0	4214	Candies, bars, Snickers	Bonbons, tablettes, Snickers	50.47
0	4222	Candies, bars, Special Dark	Bonbons, tablettes, Special Dark	47.56
1	4149	Candies, bars, sweet chocolate	Bonbons, tablettes, chocolat sucré	51.48
0	4161	Candies, bars, Symphony	Bonbons, tablettes, Symphony	53.96
0	4219	Candies, bars, Twix peanut butter cookie	Bonbons, tablettes, Twix, biscuits au beurre d'arachides	36.13
0	4218	Candies, bars, Twix, caramel cookie	Bonbons, tablettes, Twix, biscuits au caramel	48.25
0	6394	Candies, bars, Twix, chocolate fudge cookie	Bonbons, tablettes, Twix, biscuits au chocolat	53
1	404299	Candies, bars, wafers, chocolate coated	Bonbons, tablettes, gaufrettes, enrobées de chocolat	49.06
0	4220	Candies, bars, Whatchamacallit	Candies, taglettes, Whatchamacallit	48.86
1	404294	Candies, bars/pieces, peanut butter filling, chocolate coated	Bonbons, tablettes/morceaux, garniture au beurre d'arachides, enrobée de chocolat	46.98
1	4139	Candies, butterscotch	Bonbons, caramel écossais	80.46
0	6811	Candies, candy bits, yogourt (yogurt) covered	Bonbons, morceaux de bonbons enrobés de yogourt	65
1	4143	Candies, caramel	Bonbons, caramel	65.5
1	404303	Candies, caramel pieces, chocolate coated	Bonbons, caramel, enrobé de chocolat au lait	63.93
1	5524	Candies, caramel with nuts, chocolate covered	Bonbons, caramel avec noix, enrobé de chocolat	41.35
0	504349	Candies, caramel, all flavours, sugar free	Bonbons, caramel, toutes les saveurs, sans sucre	17.2016
0	502407	Candies, caramel, chocolate covered [Milk Duds]	Bonbons, caramel, enrobé de chocolat	62.28
1	504060	Candies, caramel, with nuts	Bonbons, caramel, avec noix	58.6102
1	4145	Candies, caramels, chocolate flavour roll	Bonbons, carqamels, rouleau à saveur de chocolat	56.32
1	4221	Candies, chewing gum	Bonbons, gomme à mâcher	66.08
0	5529	Candies, chewing gum, sugarless	Bonbons, gomme à mâcher, sans sucre	0
1	504743	Candies, chocolate covered cherries [Cherry Blossom or Cerises]	Bonbons, cerises enrobés de chocolate	63.4844
1	6670	Candies, chocolate, dark, 45-59% cacao solids	Bonbons, chocolat noir, 45-59% solides de cacao	47.9
1	6671	Candies, chocolate, dark, 60-69% cacao solids	Bonbons, chocolat noir, 60-69% solides de cacao	36.71
0	6672	Candies, chocolate, dark, 70-85% cacao solids	Bonbons, chocolat noir, 70-85% solides de cacao	23.99
0	6673	Candies, chocolate, dark, not further specified	Bonbons, chocolat noir, non spécifié	46.14
1	502421	Candies, chocolate-flavoured sprinkles (jimmies)	Bonbons, perles à saveur de chocolat (sprinkles)	60.4717
0	4828	Candies, confectioner's coating, yogourt (yogurt)	Bonbons, enrobage de yogourt	62.36
0	5438	Candies, dark chocolate coated coffee beans	Bonbons, grain de café, enrobé de chocolat noir	42.5
0	6234	Candies, divinity, homemade	Bonbons, fudge blanc divinity, fait maison	78.96
1	4167	Candies, fondant, homemade	Bonbons, fondant, fait maison	88.9
1	4151	Candies, fondant, sweet chocolate coated	Bonbons, fondant, enrobage de chocolat sucré	71.42
1	404301	Candies, fruit flavoured chews	Bonbons, bouchées saveur de fruits	72.24
1	4297	Candies, fudge, chocolate marshmallow with nuts, homemade	Bonbons, fudge, chocolat et guimauves avec noix, fait maison	64.06
0	6231	Candies, fudge, chocolate marshmallow, homemade	Bonbons, fudge, chocolat guimauve, fait maison	64.06
1	4169	Candies, fudge, chocolate with nuts, homemade	Bonbons, fudge, chocolat avec noix, fait maison	63.37
1	4168	Candies, fudge, chocolate, homemade	Bonbons, fudge, chocolat, fait maison	73.12
0	6224	Candies, fudge, peanut butter, homemade	Bonbons, fudge, beurre d'arachides, fait maison	73.36
1	4171	Candies, fudge, vanilla, homemade	Bonbons, fudge, vanille, fait maison	79.77
1	4172	Candies, fudge, vanilla, with nuts, homemade	Bonbons, fudge, vanille avec noix, fait maison	71
0	4152	Candies, Golden Almond Solitaires, chocolate with almonds	Bonbons, Golden Almond Solitaires, chocolat avec amandes	37.13
0	4173	Candies, goobers, chocolate covered peanuts	Bonbons, goobers, arachides, enrobage de chocolat	43
1	4174	Candies, gumdrops (jujubes)	Bonbons, jujubes	58.97
1	502415	Candies, gumdrops, chocolate covered (Chocolate jelly)	Bonbon jujube, enrobé de chocolat	56.8784
1	4829	Candies, halavah (halvah), plain	Bonbons, halavah (halvah), nature	53.081
1	4175	Candies, hard	Bonbons, durs (sucre d'orge)	62.9
1	5527	Candies, hard, sorbitol sweetened	Bonbons, durs (sucre d'orge), sucré au sorbitol	0
1	4176	Candies, jellybeans	Bonbons, fèves à la gelée (jellybean)	70
1	5734	Candies, licorice, cherry, pieces	Bonbons, réglisse, cerises, morceaux	51.35
0	4180	Candies, licorice, strawberry	Bonbons, réglisse, fraises	39.64
0	5495	Candies, M&M's Almond Chocolate Candies	Bonbons, M&M's bonbons avec amandes et chocolat	49.22
0	5471	Candies, M&M's peanut butter chocolate candies	Bonbons, M&M's bonbons avec beurre d'arachide et chocolat	47.15
0	4201	Candies, M&M's peanut chocolate candies	Bonbons, M&M's bonbons au chocolat et arachides	50.75
0	4832	Candies, M&M's, mini milk chocolate	Bonbons, M&M's, petits chocolats au lait	62.54
0	4202	Candies, M&M's, plain chocolate candies	Bonbons, M&M's, bonbons au chocolat, nature	63.68
1	4183	Candies, marshmallow	Bonbons, guimauve	57.56
1	5439	Candies, milk chocolate coated coffee beans	Bonbons, fève de café, enrobé de chocolat au lait	50.75
1	4190	Candies, milk chocolate coated peanuts	Bonbons, arachides, enrobage de chocolat au lait	37.59
1	4191	Candies, milk chocolate coated raisins	Bonbons, raisins secs, enrobage de chocolat au lait	62.22
1	404304	Candies, milk chocolate pieces, candy coated	Bonbons, morceaux de chocolat au lait, enrobés de bonbons	71.3
1	5743	Candies, milk chocolate with almond bites	Bonbons, chocolat au lait avec amandes, bouchées	44.59
1	5525	Candies, nougat, with almonds	Bonbons, nougat, avec amandes	44.97
1	404298	Candies, nuts, chocolate and/or candy coated	Bonbons, noix, enrobées de chocolat et/ou bonbon	50.73
1	4208	Candies, peanut brittle, homemade	Bonbons, croquant aux arachides, fait maison	51.33
1	4159	Candies, peppermint, chocolate coated, mint taste	Bonbons, à la menthe, enrobage de chocolat, saveur de menthe	63.78
0	6229	Candies, praline, homemade	Bonbons, praline, fait maison	55.79
1	5745	Candies, REESE'S BITES	Bonbons, REESE'S bouchées	48.03
0	4209	Candies, Reese's peanut butter cups	Bonbons, Reese's moules au beurre d'arachides	47.17
0	4210	Candies, Reese's Pieces	Bonbons, Reese's Pieces	53.25
0	5435	Candies, REESE'S, FAST BREAK, milk chocolate peanut butter and soft nougat	Bonbons, REESE'S, FAST BREAK, chocolat au lait, beurre d'arachide, et nougat mou	53.08
0	5433	Candies, REESESTICKS, crispy wafers, peanut butter, milk chocolate	Bonbons, REESESTICKS, gaufrettes, beurre d'arachide, chocolat au lait	40.33
0	4211	Candies, Rolo Caramels in milk chocolate	Bonbons, Rolo Caramels, enrobés de chocolat au lait	63.93
1	4213	Candies, sesame crunch (crisp)	Bonbons, croquant aux graines de sesame	31.17
0	4335	Candies, Skittles	Bonbons, Skittles	75.84
0	6230	Candies, SNICKERS Almond bar	Bonbons, Snickers, avec amandes	53.93
1	5452	Candies, soft fruit and nut squares	Bonbons, carrés avec fruits et noix, mou	45.95
0	4215	Candies, Starburst fruit chews	Bonbons, Starburst bouchées de fruits	58.12
0	5748	Candies, sugar-coated almonds	Bonbons, amandes dragées	62.5
0	6232	Candies, taffy, homemade	Bonbons, tire d'érable, faite maison	68.48
0	6233	Candies, toffee, homemade	Bonbons, caramel (toffee) , fait maison	63.47
1	6225	Candies, truffles, homemade	Bonbons, truffes, faites maison	38.31
0	5737	Candies, YORK BITES	Bonbons, YORK BITES	75
0	502604	Candy, honeycomb: home recipe	Bonbons, tire-éponge: recette maison	37.1044
1	502406	Candy, NFS	Bonbon, NFS	75.9
1	502380	Cane and corn syrup	Canne et maïs, sirop	74.985
1	501937	Cantaloupe nectar	Cantaloup, nectar de	15.5502
1	4890	Capers, canned	Câpres, conserve	0
1	504058	Cappuccino	Cappuccino	0
1	504059	Cappuccino, decaffeinated	Cappuccino, décaféiné	0
1	505187	Cappuccino, decaffeinated, sweetened	Cappuccino, décaféiné, sucré	4.02475
1	505186	Cappuccino, sweetened (Caramel Macchiato)	Cappuccino, sucré (Caramel Macchiato)	4.14703
1	501883	Carambola (star fruit), cooked, with sugar	Carambole (fruit étoile), cuite, avec sucre	5.09547
1	1523	Carambola (star fruit), raw	Carambole (fruit étoile), cru	0
1	504686	Carbonated citrus juice drink	Boisson gazeuse au jus d'agrumes	6.5194
1	5293	Carbonated drinks, chocolate	Boissons gazeuses, chocolat	10.7
1	2853	Carbonated drinks, club soda	Boissons gazeuses, soda nature (club soda)	0
1	5288	Carbonated drinks, cola	Boissons gazeuses, cola	10.75
1	2926	Carbonated drinks, cola with aspartame	Boissons gazeuses, cola avec aspartame	0
1	4979	Carbonated drinks, cola with aspartame, decaffeinated	Boissons gazeuses, cola avec aspartame, décaféiné	0
1	4980	Carbonated drinks, cola, decaffeinated	Boissons gazeuses, cola, décaféiné	10.58
1	2920	Carbonated drinks, cola, fast-food cola	Boissons gazeuses, cola, restaurant-minute	8.97
1	2854	Carbonated drinks, cream soda	Boissons gazeuses, soda mousse	13.3
1	2855	Carbonated drinks, ginger ale	Boissons gazeuses, soda au gingembre	8.7
1	2856	Carbonated drinks, grape soda	Boissons gazeuses, soda au raisin	8.98
1	2857	Carbonated drinks, lemon-lime soda	Boissons gazeuses, soda au citron et à la lime	8.98
0	7429	Carbonated drinks, lemon-lime soda, with caffeine	Boissons gazeuses, soda au citron et à la lime, avec caféine	12.9
1	2938	Carbonated drinks, non cola with aspartame	Boissons gazeuses, non cola avec aspartame	0
1	2858	Carbonated drinks, orange soda	Boissons gazeuses, soda à l'orange	8.98
1	2859	Carbonated drinks, pepper type	Boissons gazeuses, type pepper	8.98
1	2861	Carbonated drinks, root beer	Boissons gazeuses, soda racinette	10.6
1	2860	Carbonated drinks, tonic water (quinine)	Boissons gazeuses, soda tonique (quinine)	8.8
1	505188	Carbonated juice drink, NS as to type of juice	Boisson au jus. gazéifiée, type de jus NS	7.283
0	505189	Carbonated noncitrus juice drink	Boisson au jus, autre que citrin, gazéifiée	8.337
0	2043	Cardoon, boiled, drained	Cardon, bouilli, égoutté	0
0	6395	Cardoon, boiled, drained, with salt	Cardon, bouilli, égoutté, sel ajouté	0
0	2042	Cardoon, raw	Cardon, cru	0
0	1524	Carissa (natalplum), raw	Carissa, cru	0
0	3278	Carob (St. John's bread), flour	Caroube, farine	0
1	500568	Carp, coated, fried (Fried, NS as to coating; buffalofish, chub, sucker)	Carpe, enrobée, frite (Frite, enrobage NS; buffalo, chevaine, carpe noire)	0
1	500569	Carp, smoked (Buffalofish, sucker)	Carpe, fumée (Buffalofish, carpe noire)	0
1	2312	Carrot juice, canned	Carotte, jus, conserve	3.91
1	2353	Carrot, baby, raw	Carotte, petite, crue	0
1	2381	Carrot, boiled, drained	Carotte, bouillie, égouttée	0
0	6396	Carrot, boiled, drained, with salt	Carotte, bouillie, égouttée, sel ajouté	0
1	2382	Carrot, canned, drained solids	Carotte, conserve, solides égouttés	0
0	6398	Carrot, canned, drained solids, unsalted	Carotte, conserve, solides égouttés, sans sel ajouté	0
0	2044	Carrot, canned, solids and liquid	Carotte, conserve, solides et liquide	0
0	6399	Carrot, canned, solids and liquid, unsalted	Carotte, conserve, solides et liquide, sans sel ajouté	0
1	5416	Carrot, dehydrated	Carotte, déshydratée	0
1	2384	Carrot, frozen, boiled, drained	Carotte, congelée, bouillie, égouttée	0
0	6397	Carrot, frozen, boiled, drained, with salt	Carotte, congelée, bouillie, égouttée, sel ajouté	0
1	2383	Carrot, frozen, unprepared	Carotte, congelée, non préparée	0
1	2380	Carrot, raw	Carotte, crue	0
1	6184	Cassava (manioc), flour	Manioc, farine	0
1	2045	Cassava (manioc), raw	Manioc, cru	0
1	500572	Catfish, coated, fried (Fried, NS as to coating; bullhead)	Barbue de rivière, enrobée, frite (Frit, enrobage NS)	0
1	6351	Cattail, narrow leaf shoots, Indigenous	Massette, pousses de feuilles étroites, Autochotone	0
1	2046	Cauliflower, boiled, drained	Chou-fleur, bouilli, égoutté	0
0	6400	Cauliflower, boiled, drained, with salt	Chou-fleur, bouilli, égoutté, sel ajouté	0
1	2048	Cauliflower, frozen, boiled, drained	Chou-fleur, congelé, bouilli, égoutté	0
1	6401	Cauliflower, frozen, boiled, drained, with salt	Chou-fleur, congelé, bouilli, égoutté, sel ajouté	0
1	2047	Cauliflower, frozen, unprepared	Chou-fleur, congelé, non préparé	0
0	2359	Cauliflower, green, boiled	Chou-fleur, vert, bouilli	0
0	2360	Cauliflower, green, boiled, with salt	Chou-fleur, vert, bouilli, sel ajouté	0
1	2358	Cauliflower, green, raw	Chou-fleur, vert, cru	0
1	502335	Cauliflower, pickled	Chou-fleur, mariné	3.77899
1	2385	Cauliflower, raw	Chou-fleur, cru	0
1	2050	Celeriac, boiled, drained	Céleri-rave, bouilli, égoutté	0
1	6402	Celeriac, boiled, drained, with salt	Céleri-rave, bouilli, égoutté, with salt	0
1	2049	Celeriac, raw	Céleri-rave, cru	0
0	5624	Celery flakes, dried	Flocons de céleri, déshydratés	0
1	2387	Celery, boiled, drained	Céleri, bouilli, égoutté	0
0	2481	Celery, boiled, drained, with salt	Céleri, bouilli, égoutté, sel ajouté	0
1	2386	Celery, raw	Céleri, cru	0
1	2051	Celtuce, raw	Laitue-tige, crue	0
0	502448	Cereal beverage [Pero]	Céréales, boisson aux [Pero]	0
0	502449	Cereal beverage with beet roots, from powdered instant [Cafix]	Céréales, boisson aux, avec racines de betterave, préparé à partir de poudre instantanée [Cafix]	0
1	404222	Cereal, hot cream of wheat, instant, flavoured, prepared	Céréale, chaude, crème de blé, instantanée, aromatisée, préparée	3.52551
0	1401	Cereal, hot, 9 grain, dry, Rogers	Céréale, chaude, 9 grain, sèche, Rogers	0
0	1402	Cereal, hot, 9 grain, prepared, Rogers	Céréale, chaude, 9 grain, préparée, Rogers	0
0	1229	Cereal, hot, corn grits (yellow), cooked	Céréale, chaude, maïs (jaune), cuite	0
0	1228	Cereal, hot, corn grits (yellow), dry	Céréale, chaude, maïs (jaune), sèche	0
1	1225	Cereal, hot, cream of rice, cooked	Céréale, chaude, crème de riz, cuite	0
1	1224	Cereal, hot, cream of rice, dry	Céréale, chaude, crème de riz, sèche	0
1	404221	Cereal, hot, cream of wheat, instant, flavoured, dry	Céréale, chaude, crème de blé, instantanée, aromatisée, sèche	18.1655
0	1470	Cereal, hot, cream of wheat, instant: apple and cinnamon, dry	Céréale, chaude, crème de blé, instantanée: pomme et cannelle, sèche	28.4407
0	1471	Cereal, hot, cream of wheat, instant: apple and cinnamon, prepared	Céréale, chaude, crème de blé, instantanée: pomme et cannelle, préparée	4.96992
0	1466	Cereal, hot, cream of wheat, instant: maple and brown sugar, dry	Céréale, chaude, crème de blé, instantanée: cassonade et érable, sèche	30.143
0	1467	Cereal, hot, cream of wheat, instant: maple and brown sugar, prepared	Céréale, chaude, crème de blé, instantanée: cassonade et érable, préparée	3.52551
1	1403	Cereal, hot, cream of wheat, instant: original, dry	Céréale, chaude, crème de blé, instantanée: original, sèche	0
1	1404	Cereal, hot, cream of wheat, instant: original, prepared	Céréale, chaude, crème de blé, instantanée: original, préparée	0
1	7417	Cereal, hot, cream of wheat, instant: whole grain, dry	Céréale, chaude, crème de blé, instantanée: blé entier, sèche	0
1	7418	Cereal, hot, cream of wheat, instant: whole grain, prepared with water	Céréale, chaude, crème de blé, instantanée: blé entier, préparée avec de l'eau	0
1	1399	Cereal, hot, cream of wheat, quick, dry	Céréale, chaude, crème de blé, rapide, sèche	0
1	1400	Cereal, hot, cream of wheat, quick, prepared	Céréale, chaude, crème de blé, rapide, préparée	0
1	1397	Cereal, hot, cream of wheat, regular, dry	Céréale, chaude, crème de blé, nature, sèche	0
1	1398	Cereal, hot, cream of wheat, regular, prepared	Céréale, chaude, crème de blé, nature, préparée	0
1	404232	Cereal, hot, multigrain, dry	Céréale, chaude, multigrain, sèche	0
1	404233	Cereal, hot, multigrain, prepared	Céréale, chaude, multigrain, préparée	0
0	1416	Cereal, hot, oats (oatmeal), instant: apple & cinnamon, prepared, Quaker	Céréale, chaude, avoine (gruau), instantanée: pommes et cannelle, préparée, Quaker	7.3209
0	1415	Cereal, hot, oats (oatmeal), instant: apple and cinnamon, dry, Quaker	Céréale, chaude, avoine (gruau), instantanée: pommes et cannelle, sèche, Quaker	33.2455
0	1419	Cereal, hot, oats (oatmeal), instant: cinnamon and spice, dry, Quaker	Céréale, chaude, avoine (gruau), instantanée: cannelle et épices, sèche, Quaker	34.4317
0	1420	Cereal, hot, oats (oatmeal), instant: cinnamon and spice, prepared, Quaker	Céréale, chaude, avoine (gruau), instantanée: cannelle et épices, préparée, Quaker	9.18923
0	5082	Cereal, hot, oats (oatmeal), instant: cookies and cream, dry, Quaker	Céréale, chaude, avoine (gruau), instantanée: biscuits et crème, sèche, Quaker	24.3131
0	5195	Cereal, hot, oats (oatmeal), instant: cookies and cream, prepared, Quaker	Céréale, chaude, avoine (gruau), instantanée: biscuits et crème, préparée, Quaker	6.02284
0	5081	Cereal, hot, oats (oatmeal), instant: dinosaur eggs, dry, Quaker	Céréale, chaude, avoine (gruau), instantanée: dinosoeufs, sèche, Quaker	32.4242
0	5193	Cereal, hot, oats (oatmeal), instant: dinosaur eggs, prepared, Quaker	Céréale, chaude, avoine (gruau), instantanée: dinoseufs, préparée, Quaker	9.27437
0	5084	Cereal, hot, oats (oatmeal), instant: golden honey with bran, dry, Quaker	Céréale, chaude, avoine (gruau), instantanée: miel avec son, sèche, Quaker	28.5309
0	5196	Cereal, hot, oats (oatmeal), instant: golden honey with bran, prepared, Quaker	Céréale, chaude, avoine (gruau), instantanée: miel avec son, préparée, Quaker	7.09619
0	1421	Cereal, hot, oats (oatmeal), instant: maple and brown sugar, dry, Quaker	Céréale, chaude, avoine (gruau), instantanée: érable et cassonade, sèche, Quaker	30.4573
0	1422	Cereal, hot, oats (oatmeal), instant: maple and brown sugar, prepared, Quaker	Céréale, chaude, avoine (gruau), instantanée: érable et cassonade, préparée, Quaker	8.31704
0	1435	Cereal, hot, oats (oatmeal), instant: peaches 'n cream, dry, Quaker	Céréale, chaude, avoine (gruau), instantanée: pêches et crème, sèche, Quaker	29.3217
0	1436	Cereal, hot, oats (oatmeal), instant: peaches 'n cream, prepared, Quaker	Céréale, chaude, avoine (gruau), instantanée: pêches et crème, préparée, Quaker	6.46245
0	1423	Cereal, hot, oats (oatmeal), instant: raisins and spice, dry, Quaker	Céréale, chaude, avoine (gruau), instantanée: raisins et épices, sèche, Quaker	35.111
0	1424	Cereal, hot, oats (oatmeal), instant: raisins and spice, prepared, Quaker	Céréale, chaude, avoine (gruau), instantanée: raisins secs et épices, préparée, Quaker	9.71317
0	6691	Cereal, hot, oats (oatmeal), instant: reduced sugar, apples and cinnamon, dry, Quaker	Céréale, chaude, avoine (gruau), instantanée: réduite en sucre, pommes et cannelle, sèche, Quaker	18.1993
0	6692	Cereal, hot, oats (oatmeal), instant: reduced sugar, apples and cinnamon, prepared, Quaker	Céréale, chaude, avoine (gruau), instantanée: réduite en sucre, pommes et cannelle, préparée, Quaker	3.64722
0	6693	Cereal, hot, oats (oatmeal), instant: reduced sugar, brown sugar cinnamon, dry, Quaker	Céréale, chaude, avoine (gruau), instantanée: réduite en sucre, cassonnade et cannelle, sèche, Quaker	18.757
0	6694	Cereal, hot, oats (oatmeal), instant: reduced sugar, brown sugar cinnamon, prepared, Quaker	Céréale, chaude, avoine (gruau), instantanée: réduite en sucre: cassonnade et cannelle, préparée, Quaker	3.98033
1	1413	Cereal, hot, oats (oatmeal), instant: regular, dry	Céréale, chaude, avoine (gruau), instantanée: nature, sèche	0
1	1414	Cereal, hot, oats (oatmeal), instant: regular, prepared	Céréale, chaude, avoine (gruau), instantanée: nature, préparée	0
0	6697	Cereal, hot, oats (oatmeal), instant: Weight Control, Cinnamon, dry, Quaker	Céréale, chaude, avoine (gruau), poids contrôle, canelle, sèche, Quaker	12.704
0	6698	Cereal, hot, oats (oatmeal), instant: Weight Control, Cinnamon, prepared, Quaker	Céréale, chaude, avoine (gruau), poids contrôle, canelle, préparée, Quaker	3.23428
0	6695	Cereal, hot, oats (oatmeal), instant: Weight Control, Maple and Brown Sugar, dry, Quaker	Céréale, chaude, avoine (gruau), poids contrôle, érable et cassonade, sèche, Quaker	13.0893
0	6696	Cereal, hot, oats (oatmeal), instant: Weight Control, Maple and Brown Sugar, prepared, Quaker	Céréale, chaude, avoine (gruau), poids contrôle, érable et cassonade, préparée, Quaker	3.32844
0	5088	Cereal, hot, oats (oatmeal), instant: Wild Berry Medley, dry, Quaker	Céréale, chaude, avoine (gruau), instantanée: fruits sauvages, sèche, Quaker	26.4625
0	5199	Cereal, hot, oats (oatmeal), instant: Wild Berry Medley, prepared, Quaker	Céréale, chaude, gruau, instantanée: fruits sauvages, préparée, Quaker	6.57064
0	1464	Cereal, hot, oats (oatmeal), large flakes, dry, Quaker	Céréale, chaude, avoine (gruau), gros flocons, sèche, Quaker	0
0	1462	Cereal, hot, oats (oatmeal), large flakes, dry, Rogers	Céréale, chaude, avoine (gruau), gros flocons, sèche, Rogers	0
0	1465	Cereal, hot, oats (oatmeal), large flakes, prepared, Quaker	Céréale, chaude, avoine (gruau), gros flocons, préparée, Quaker	0
0	1463	Cereal, hot, oats (oatmeal), large flakes, prepared, Rogers	Céréale, chaude, avoine (gruau), gros flocons, préparée, Rogers	0
0	6276	Cereal, hot, oats (oatmeal), large flakes, whole-grain, dry, Cream Hill Estates	Céréale, chaude, gruau, gros flocons, grain entier, sèche, Cream Hill Estates	0
0	1443	Cereal, hot, oats (oatmeal), minute, dry, Robin Hood	Céréale, chaude, avoine (gruau), minute, sèche, Robin Hood	0
0	1444	Cereal, hot, oats (oatmeal), minute, prepared, Robin Hood	Céréale, chaude, avoine (gruau), minute, préparée, Robin Hood	0
0	1437	Cereal, hot, oats (oatmeal), one minute, dry, Quaker	Céréale, chaude, avoine (gruau), une minute, sèche, Quaker	0
0	1438	Cereal, hot, oats (oatmeal), one minute, prepared, Quaker	Céréale, chaude, avoine (gruau), une minute, préparée, Quaker	0
0	1431	Cereal, hot, oats (oatmeal), porridge, (with added oat bran, wheat bran, and flax seed), dry, Rogers	Céréale, chaude, avoine (gruau), son de blé, son d'avoine, et graines de lin ajoutés, sèche, Rogers	0
0	1439	Cereal, hot, oats (oatmeal), quick, dry, Quaker	Céréale, chaude, avoine (gruau), rapide, sèche, Quaker	0
0	1440	Cereal, hot, oats (oatmeal), quick, prepared, Quaker	Céréale, chaude, avoine (gruau), rapide, préparée, Quaker	0
0	5143	Cereal, hot, oats (oatmeal), Quick: Robin Hood, dry, Robin Hood	Céréale, chaude, avoine (gruau), Rapide: Robin Hood, sèche, Robin Hood	0
0	5755	Cereal, hot, oats (oatmeal), Quick: Robin Hood, prepared, Robin Hood	Céréale, chaude, gruau, Rapide: Robin Hood, préparée, Robin Hood	0
0	404224	Cereal, hot, oats, instant, flavoured, dry	Céréale, chaude, avoine (gruau), instantanée, aromatisée, sèche	35.401
0	404225	Cereal, hot, oats, instant, flavoured, prepared	Céréale, chaude, avoine (gruau), instantanée, aromatisée, préparée	6.10015
1	404226	Cereal, hot, oats, instant, flavoured, reduced sugar, dry	Céréale, chaude, avoine (gruau), instantanée, aromatisée, réduite en sucre, sèche	18.4528
1	404227	Cereal, hot, oats, instant, flavoured, reduced sugar, prepared	Céréale, chaude, avoine (gruau), instantanée, aromatisée, réduite en sucre, préparée	3.79582
1	404229	Cereal, hot, oats, large flakes, dry	Céréale, chaude, avoine (gruau), gros flocons, sèche	0
1	404228	Cereal, hot, oats, large flakes, prepared	Céréale, chaude, avoine (gruau), gros flocons, préparée	0
0	404230	Cereal, hot, oats, minute/quick, dry	Céréale, chaude, avoine (gruau), une minute/rapide, sèche	0
0	404231	Cereal, hot, oats, minute/quick, prepared	Céréale, chaude, avoine (gruau), une minute/rapide, préparée	0
0	1432	Cereal, hot, oats, porridge (with added oat bran, wheat bran and flax seed), prepared, Rogers	Céréale, chaude, avoine (gruau), son de blé, son d'avoine et graines de lin ajoutés, préparée, Rogers	0
0	5231	Cereal, hot, Red River, dry Robin Hood	Céréale, chaude, Red River, séché, Robin Hood	0
0	5232	Cereal, hot, Red River, prepared, Robin Hood	Céréale, chaude, Red River, préparée, Robin Hood	0
0	6457	Cereal, millet, puffed	Céréale, millet, soufflé	0
0	6919	Cereal, ready to eat, On Track, President's Choice	Céréale-prête-à-manger, Victoire, Choix du président	15.6436
0	1231	Cereal, ready to eat, Alpha-bits, Post	Céréale, prête-a-manger, Alpha-bits, Post	23.5838
0	1260	Cereal, ready to eat, 100% Bran, Post	Céréale, prête-à-manger, son de blé 100%, Post	0
1	404235	CEREAL, READY TO EAT, 100% WHEAT BRAN	CÉRÉALE, PRÊTE-À-MANGER, 100% SON DE BLÉ	0
0	6844	Cereal, ready to eat, Acai Plus Granola, Nature's Path	Céréale, prête-à-manger, granola acai plus, Nature's Path	16.8336
0	6847	Cereal, ready to eat, Agave Sunflower Seeds Granola, Nature's Path	Céréale, prête-à-manger, granola agave tournesol, Nature's Path	13.7232
0	1232	Cereal, ready to eat, 'All Bran' Bran Flakes, Kellogg's	Céréale, prête-à-manger, 'All Bran' bran flakes, Kellogg's	7.2
0	1473	Cereal, ready to eat, All Bran Buds, Kellogg's	Céréale, prête-à-manger, All Bran Buds, Kellogg's	21.71
0	1472	Cereal, ready to eat, All Bran Original, Kellogg's	Céréale, prête-à-manger, All Bran Original, Kellogg's	16.88
0	6910	Cereal, ready to eat, All Bran Strawberry Bites, Kellogg's	Céréale, prête-à-manger, All Bran bouchées aux fraises, Kellogg's	8.7098
0	1230	Cereal, ready to eat, Alpen (muesli), Weetabix	Céréale, prête-à-manger, alpen (muesli), Weetabix	12.24
0	5112	Cereal, ready to eat, Alpen: low fat, unsalted, without sugar, Weetabix	Céréale, prête-à-manger, Alpen: faible en gras, sans sel, sans sucre, Weetabix	13.333
0	5144	Cereal, ready to eat, Apple Cinnamon Hoops, Barbara's Bakery	Céréale, prête-à-manger, 'O' pommes cannelles, Barbara's Bakery	25.9
0	1350	Cereal, ready to eat, Blueberry Muesli with Almonds, Nature's Path	Céréale, prête-à-manger, muesli: bleuets et amandes, Nature's Path	11.844
0	5168	Cereal, ready to eat, Bran Flakes, too good to be true, President's Choice	Céréale, prête-à-manger, flocons de son, bon au possible, Choix du Président	11.604
0	1291	Cereal, ready to eat, Breakfast O's, Barbara's Bakery	Céréale, prête-à-manger, O à déjeuner, Barbara's Bakery	3.404
0	1292	Cereal, ready to eat, Brown Rice Crisps, Barbara's Bakery	Céréale, prête-à-manger, riz brun soufflé, Barbara's Bakery	7.5
0	1474	Cereal, ready to eat, Cap'n Crunch, Quaker	Céréale, prête-à-manger, Capitaine Crounche, Quaker	27.3282
0	1475	Cereal, ready to eat, Cheerios, General Mills	Céréale, prête-à-manger, Cheerios, General Mills	3.589
0	1293	Cereal, ready to eat, Cheerios: Apple Cinnamon, General Mills	Céréale, prête-à-manger, cheerios: pommes cannelle, General Mills	28.231
0	1256	Cereal, ready to eat, Cheerios: honey nut, General Mills	Céréale, prête-à-manger, cheerios, miel et noix, General Mills	23.9168
0	1295	Cereal, ready to eat, Cheerios: multigrain, General Mills	Céréale, prête-à-manger, cheerios: multigrains, General Mills	14.2968
0	6905	Cereal, ready to eat, Cheerios: Oat Clusters Crunch, General Mills	Céréale, prête-à-manger, Cheerios: Pépites d'avoine croquantes, General Mills	22.5552
0	5067	Cereal, ready to eat, Chex: honey nut, General Mills	Céréale, prête-à-manger, Chex: miel et noix, General Mills	23.4336
0	1262	Cereal, ready to eat, Cinnamon Toast Crunch, General Mills	Céréale, prête-à-manger, Croc-en-cannelle, General Mills	23.0658
0	1477	Cereal, ready to eat, Corn Bran Squares, Quaker	Céréale, prête-à-manger, son de maïs carrées, Quaker	14.3412
0	5153	Cereal, ready to eat, Corn Dunks, President's Choice	Céréale, prête-à-manger, Dribble-O-Maïs, Choix du Président	25.9
0	1300	Cereal, ready to eat, corn flakes, Barbara's Bakery	Céréale, prête-à-manger, flocons de maïs, Barbara's Bakery	6
0	1305	Cereal, ready to eat, Corn flakes, Honey'd, Nature's Path	Céréale, prête-à-manger, flocons de maïs au miel, Nature's Path	7.854
0	1242	Cereal, ready to eat, Corn Flakes, Kellogg's	Céréale, prête-à-manger, flocons de maïs, Kellogg's	5.142
0	1301	Cereal, ready to eat, Corn Flakes, President's Choice	Céréale, prête-à-manger, flocons de maïs, Choix du Président	4.2
0	6923	Cereal, ready to eat, Corn Flakes, Selection	Céréale, prête-à-manger, Flocons de mais, Sélection merite	4.518
0	6915	Cereal, ready to eat, Corn Flakes: Frosted, Compliments	Céréale, prête-à-manger, Flocons de mais: givré, Compliments	19.38
0	1268	Cereal, ready to eat, Corn Pops, Kellogg's	Céréale, prête-à-manger, Corn Pops, Kellogg's	26.7584
1	404238	Cereal, ready to eat, corn puffs	Céréales, prête-à-manger, boules de maïs soufflé sucrées	36.1
1	404236	Cereal, ready to eat, corn, flakes	Céréale, prête-à-manger, maïs, flocons	5.1
1	404237	Cereal, ready to eat, corn, flakes, frosted	Céréale, prête-a-manger, maïs, flocons, givrés	19.794
1	404240	Cereal, ready to eat, corn, squares	Céréale, prête-à-manger, maïs, carrés	14.3338
0	1235	Cereal, ready to eat, Count Chocula, General Mills	Céréale, prête-à-manger, Count Chocula, General Mills	34.5336
0	1236	Cereal, ready to eat, Crispix, Kellogg's	Céréale, prête-à-manger, Crispix, Kellogg's	7.77
0	6916	Cereal, ready to eat, Crispy Rice, Compliments	Céréale, prête-à-manger, Riz croustillant, Compliments	8.28
1	6834	Cereal, ready to eat, Crispy Rice, Nature's Path	Céréale, prête-à-manger, riz croquant, Nature's Path	8.28
0	1263	Cereal, ready to eat, Fibre 1, General Mills	Céréale, prête-à-manger, Fibre 1, General Mills	0.948
1	6906	Cereal, ready to eat, Fibre 1: Honey Clusters, General Mills	Céréale, prête-à-manger, Fiber 1: grappes au miel, General Mills	6.15
1	6907	Cereal, ready to eat, Fibre 1: Raisin Bran Clusters, General Mills	Céréale, prête-à-manger, Fibre 1: Grappes au son et aux raisins secs, General Mills	15.9732
0	1317	Cereal, ready to eat, Fibre First Multibran, Blue Menu, President's Choice	Céréale, prête-à-manger, fibre en premier: multison, Menu Bleu, Choix du Président	18
0	6837	Cereal, ready to eat, Flax Plus Maple Pecan Crunch, Nature's Path	Céréale, prête-à-manger, Flax plus pacanes croquantes à l'érable, Nature's Path	14.094
0	1331	Cereal, ready to eat, Flax Plus Pumpkin Raisin Crunch, Nature's Path	Céréale, prête-à-manger, croustillantes avec graines de citrouilles et raisins, Nature's Path	16.8237
0	1375	Cereal, ready to eat, Flax plus Raisin Bran, Nature's Path	Céréale, prête-à-manger, flax plus: son de raisins, Nature's Path	20.6631
0	1325	Cereal, ready to eat, Flax Plus Red Berry Crunch, Nature's Path	Céréale, prête-à-manger, Flax Plus: baie rouges croustillantes, Nature's Path	15.4305
0	6908	Cereal, ready to eat, French Toast Crunch, General Mills	Céréale, prête-a-manger, Croque pain doré, General Mills	26.0184
0	1248	Cereal, ready to eat, Froot Loops, Kellogg's	Céréale, prête-à-manger, Froot Loops, Kellogg's	30.1994
0	1269	Cereal, ready to eat, Frosted Flakes, Kellogg's	Céréale, prête-à-manger, Frosted Flakes, Kellogg's	19.92
0	5161	Cereal, ready to eat, Frosted Flakes: lightly toasted, President' Choice	Céréale, prête-à-manger, flocons givrés légèrement grillés, Choix du Président	28.002
0	1478	Cereal, ready to eat, frosted Mini-Wheats (original, maple, brown sugar, strawberry), Kellogg's	Céréale, prête-à-manger, Mini-Wheats givrées (original, érable, cassonnade, fraise), Kellogg's	12.8612
0	1303	Cereal, ready to eat, fruit juice sweetened corn flakes, Nature's Path	Céréale, prête-à-manger, flocons de maïs: sucrés au jus de fruits, Nature's Path	6.048
0	1251	Cereal, ready to eat, Golden Grahams, General Mills	Céréale, prête-à-manger, Golden Grahams, General Mills	21.9188
0	5113	Cereal, ready to eat, Grainshop, Weetabix	Céréale, prête-à-manger, Grainshop, Weetabix	16
1	404242	Cereal, ready to eat, granola	Céréale, prête-à-manger, granola	15.7392
1	1222	Cereal, ready to eat, granola, homemade	Céreale, prête-à-manger, granola, fait maison	14.472
1	404243	Cereal, ready to eat, granola, low fat	Céréale, prête-a-manger, granola, faible en gras	16.3944
0	1332	Cereal, ready to eat, Granola: Apples 'n cinnamon, Rogers	Céréale, prête-à-manger, granola: pommes et cannelle, Rogers	15.696
0	1326	Cereal, ready to eat, Granola: Blueberry, light, Rogers	Céréale, prête-à-manger, granola: bleuets, légère, Rogers	15.696
0	1327	Cereal, ready to eat, Granola: Maple raisin, light, Rogers	Céréale, prête-à-manger, granola: raisins érable, légère, Rogers	15.696
0	1328	Cereal, ready to eat, Granola: Raspberry almond, light, Rogers	Céréale, prête-à-manger, granola: framboises et amandes, légère, Rogers	13.0896
0	1334	Cereal, ready to eat, Granola: with almonds, Rogers	Céréale, prête-à-manger, granola: avec amandes, Rogers	11.9765
0	5155	Cereal, ready to eat, Granola: with raisins and almonds, Blue Menu, President's Choice	Céréale, prête-à-manger, granola: avec raisins secs et amandes, Menu bleu, Choix du Président	16.92
0	1333	Cereal, ready to eat, Granola: with raisins, Rogers	Céréale, prête-à-manger, granola: avec raisins secs, Rogers	17.0208
0	5158	Cereal, ready to eat, Granola:with honey and almonds, Organics, President's Choice	Céréale, prête-à-manger, granola: au miel et aux amandes, biologique, Choix du Président	10.8
0	1253	Cereal, ready to eat, Grape-nuts, Post	Céréale, prête-à-manger, Grape-nuts, Post	0
0	1335	Cereal, ready to eat, Harvest Crunch: Honey Nut, Light and Crisp, Quaker	Céréale, prête-à-manger, Croque Nature: original, faible en gras, Quaker	18.252
0	1240	Cereal, ready to eat, Harvest Crunch: original, Quaker	Céréale, prête-à-manger, Croque Nature: original, Quaker	16.02
0	1337	Cereal, ready to eat, Harvest Crunch: Raisins and almonds, Quaker	Céréale, prête-à-manger, Croque Nature: raisins secs et amandes, Quaker	24.984
0	1336	Cereal, ready to eat, Harvest Crunch: Raisins with almonds, low fat, Quaker	Céréale, prête-à-manger, Croque Nature: raisins avec amandes, faible en gras, Quaker	26.5392
0	6840	Cereal, ready to eat, Hemp Plus Granola, Nature's Path	Céréale, prête-à-manger, Granola Hemp Plus, Nature's Path	13.3632
0	1338	Cereal, ready to eat, Heritage Flakes, Nature's Path	Céréale, prête-à-manger, Heritage Flakes, Nature's Path	8.064
0	1353	Cereal, ready to eat, Heritage Muesli, Nature's Path	Céréale, prête-à-manger, Muesli: Héritage, Nature's Path	12.0672
0	1339	Cereal, ready to eat, Heritage O's, Nature's Path	Céréale, prête-à-manger, Heritage O's, Nature's Path	9.0428
0	5148	Cereal, ready to eat, Hole n' Oats, Honey Nut, Barbara's Bakery	Céréale, prête-à-manger, avoine en O miel et noix, Barbara's Bakery	25.9
0	5208	Cereal, ready to eat, Honest O's, Barbara's Bakery	Céréale, prête-à-manger, Honest O's, Barbara's Bakery	4.93358
1	6656	Cereal, ready to eat, honey almond flax, Kashi	Céréale, prête-à-manger, miel, amandes et graines de lin, Kashi	16.56
0	1314	Cereal, ready to eat, Honey Bunches of Oats (Honey Roasted), Post	Céréale, prête-à-manger, bouchées d'avoine au miel (grillées au miel), Post	11.718
0	1344	Cereal, ready to eat, Honey Bunches of Oats with almonds, Post	Céréale, prête-à-manger, bouchées d'avoine au miel avec amandes, Post	15.0822
0	6922	Cereal, ready to eat, Honey Nut O's, Selection	Céréale, prête-à-manger, Avoine en O: miel et noix, Sélection merite	25.9888
0	1257	Cereal, ready to eat, Honeycomb, Post	Céréale, prête-à-manger, Honeycomb, Post	23.3544
0	1264	Cereal, ready to eat, Just Right, Kellogg's	Céréale, prête-à-manger, Just Right, Kellogg's	8.76
0	6909	Cereal, ready to eat, Kashi: GoLean Crunch, Kashi	Céréale, prête-à-manger, Kashi: GoLean, Kashi	17.136
0	5124	Cereal, ready to eat, Kashi: high fibre flakes and granola, Kashi	Céréale, prête-à-manger, Kashi: élevée en fibre et granola, Kashi	12.6927
0	5114	Cereal, ready to eat, Kashi: honey puffed, Kashi	Céréale, prête-à-manger, Kashi: soufflée au miel, Kashi	22.58
0	1348	Cereal, ready to eat, Kashi: puffed, Kashi	Céréale, prête-à-manger, Kashi: soufflée, Kashi	0
0	1271	Cereal, ready to eat, Life Multigrains, Quaker	Céréale, prête-à-manger, Life Multigrains, Quaker	14.8296
0	1258	Cereal, ready to eat, Life, Quaker	Céréale, prête-à-manger, Life, Quaker	15.4512
0	6700	Cereal, ready to eat, Life, Toasted Cinnamon, Quaker	Céréale, prête-à-manger, Life, cannelle, Quaker	21.238
0	1259	Cereal, ready to eat, Lucky Charms, General Mills	Céréale, prête-à-manger, Lucky Charms, General Mills	37.98
0	6917	Cereal, ready to eat, Maximum Raisin Bran Flakes, Compliments	Céréale, prête-à-manger, Flocons de son à l'avalanche de raisins sec, Compliments	27.0297
0	6838	Cereal, ready to eat, Mesa Sunrise, Nature's Path	Céréale, prête-à-manger, Mesa Sunrise, Nature's Path	8.1
0	1393	Cereal, ready to eat, Millet Rice, Nature's Path	Céréale, prête-à-manger, Millet Rice (riz), Nature's Path	12.7
0	5851	Cereal, ready to eat, Morning Crisp Wild Berries, Jordans	Céréale, prête-à-manger, Morning Crisp: petits fruis sauvages, Jordans	18.63
0	5133	Cereal, ready to eat, Morning Crisp: chocolate, Jordans	Céréale, prête-à-manger, Morning Crisp: chocolat, Jordans	18.792
0	5134	Cereal, ready to eat, Morning Crisp: four nut, Jordans	Céréale, prête-à-manger, Morning Crisp: quatre noix, Jordans	17.415
0	6723	Cereal, ready to eat, Morning Crisp: maple & pecan, Jordans	Céréale, prête-à-manger, Morning Crisp: érable et pacanes, Jordans	19.521
0	5132	Cereal, ready to eat, Morning Crisp: strawberry, Jordans	Céréale, prête-à-manger, Morning Crisp: fraises, Jordans	18.9459
1	404246	Cereal, ready to eat, muesli	Céréale, prête-à-manger, muesli	15.0768
0	5135	Cereal, ready to eat, Muesli: organic, Jordans	Céréale, prête-à-manger, Muesli: biologique, Jordans	0
0	5136	Cereal, ready to eat, Muesli: supreme, Jordans	Céréale, prête-à-manger, muesli: suprême, Jordans	20.376
0	1244	Cereal, ready to eat, Muffets, Quaker	Céréale, prête-à-manger, Muffets: blé filamenté, Quaker	0
1	404247	Cereal, ready to eat, multigrain, flakes	Céréale, prête-à-manger, multigrains, flocons	13.23
1	404248	Cereal, ready to eat, multigrain, high protein	Céréale, prête-à-manger, multigrains, élevée en protéine	12.126
0	6848	Cereal, ready to eat, Multigrain, Nature's Path	Céréale, prête-à-manger, Multigrain, Nature's Path	7.812
0	6925	Cereal, ready to eat, Muslix: Almond Raisin, Kellogg's	Céréale, prête-à-manger, Muesli: Raisins sec et amandes, Kellogg's	17.964
0	1360	Cereal, ready to eat, Muslix: various flavours, Kellogg's	Céréale, prête-à-manger, muesli: saveurs variées, Kellogg's	14.4864
0	5069	Cereal, ready to eat, Nesquik, General Mills	Céréale, prête-à-manger, Nesquik, General Mills	40.24
1	404249	Cereal, ready to eat, oat, flakes	Céréale, prête-à-manger, avoine, flocons	13.668
1	404250	Cereal, ready to eat, oat, squares	Céréale, prête-à-manger, avoine, carrés	16.3466
0	1367	Cereal, ready to eat, Oatmeal Crisp. various flavours, (almond, maple nut, raisin, triple berry, vanilla almond), General Mills	Céréale, prête-à-manger, avoine croquante, saveurs variées, (amandes, érable et noix, rasins sec, baies, amandes vanilles), General Mills	18.9459
0	6699	Cereal, ready to eat, Oatmeal Squares, Maple & Brown Sugar, Quaker	Céréale, prête-à-manger, Squares: à l'avoine, érable et cassonnade, Quaker	19.6544
0	1275	Cereal, ready to eat, Oatmeal Squares, Quaker	Céréale, prête-à-manger, Croque Avoine, Quaker	12.2914
0	6833	Cereal, ready to eat, Oaty Bites, Nature's Path	Céréale, prête-à-manger, Oaty Bites, Nature's Path	11.3368
1	6725	Cereal, ready to eat, Organic Crunchy Granola, Jordans	Céréale, prête-à-manger, biologique, granola croquante, Jordans	16.416
1	404251	Cereal, ready to eat, O's	Céréale, prête-à-manger, de type O	4.0552
1	404252	Cereal, ready to eat, O's, flavoured	Céréale, prête-à-manger, de type O, arômatisée	26.0776
1	404254	Cereal, ready to eat, O's, multigrain	Céréale, prête-à-manger, de type O, multigrains	14.1414
0	6843	Cereal, ready to eat, Peanut Butter Granola, Nature's Path	Céréale, prête-à-manger, granola au beurre d'arachide, Nature's Path	11.2608
1	404264	Cereal, ready to eat, pieces or extruded shapes	Céréale, prête-à-manger, morceaux ou formes extrudées	25.086
0	6845	Cereal, ready to eat, Pomegran Plus Cherry Granola, Nature's Path	Céréale, prête-à-manger, Granola: grenade plus avec cerises, Nature's Path	16.4664
1	404256	Cereal, ready to eat, puffed rice	Céréale, prête-à-manger, riz soufflé	0
0	1278	Cereal, ready to eat, Puffed Wheat, Quaker	Céréale, prête-à-manger, blé soufflé, Quaker	0
0	6921	Cereal, ready to eat, Puffed Wheat, Safeway	Céréale, prête-à-manger, Blé, Soufflé, Safeway	0
1	404257	Cereal, ready to eat, puffed wheat. frosted	Céréale, prête-à-manger, blé soufflé, givré	52.16
1	404255	Cereal, ready to eat, puffed, multigrain	Céréale, prête-à-manger, multigrains souffés	22.58
1	404258	Cereal, ready to eat, puffed, unsweetened	Céréale, prête-à-manger, soufflée, non sucrée	0
0	5145	Cereal, ready to eat, Puffins: cinnamon, Barbara's Bakery	Céréale, prête-à-manger, Puffins: cannelle, Barbara's Bakery	14.8
0	1391	Cereal, ready to eat, Puffins: original, Barbara's Bakery	Céréale, prête-à-manger, Puffins: original, Barbara's Bakery	13.69
1	404239	Cereal, ready to eat, puffs, chocolate	Céréale, prête-à-manger, boules au chocolat	37.32
0	1372	Cereal, ready to eat, Raisin Bran, Kellogg's	Céréale, prête-à-manger, Raisin Bran, Kellogg's	17.2368
0	1479	Cereal, ready to eat, Raisin Bran, Post	Céréale, prête-à-manger, Raisin Bran, Post	23.571
0	1374	Cereal, ready to eat, Raisin Bran: Loads of Raisins, President's Choice	Céréale, prête-à-manger, Plein de raisons secs: son et raisins secs, Choix du Président	31.6953
0	1378	Cereal, ready to eat, Reese Puffs (Peanut butter), General Mills	Céréale, prête-à-manger, Reese Puffs (Beurre d'arachide), General Mills	33.11
0	1265	Cereal, ready to eat, Rice Krispies, Kellogg's	Céréale, prête-à-manger, Rice Krispies, Kellogg's	9.6
0	5139	Cereal, ready to eat, Selects, Cranberry Almond Crunch, Post	Céréale, prête-à-manger, Selects, Cranberry Almond Crunch, Post	18.7704
0	1238	Cereal, ready to eat, Selects: Blueberry Almond Crunch, Post	Céréale, prête-à-manger, Selects: bleuets sauvages et amandes croquantes, Post	15.84
0	1239	Cereal, ready to eat, Selects: Date and Raisin Pecan Crunch, Post	Céréale, prête-à-manger, Selects: dattes, raisins secs et pacanes croquantes, Post	18
0	1380	Cereal, ready to eat, Shredded Spoonfuls, Barbara's Bakery	Céréale, prête-à-manger, bouchées de blé filamenté, Barbara' Bakery	15.6
0	1381	Cereal, ready to eat, Shredded Wheat, Barbara's Bakery	Céréale, prête-à-manger, blé filamenté, Barbara's Bakery	0
0	1279	Cereal, ready to eat, Shredded Wheat, Post	Céréale, prête-à-manger, blé filamenté, Post	0
0	5137	Cereal, ready to eat, Shredded Wheat: honey nut, Post	Céréale, prête-à-manger, Shredded Wheat: miel et noix, Post	22.9353
0	1280	Cereal, ready to eat, Shredded Wheat: spoon size, Post	Céréale, prête-à-manger, bouchées de blé filalmenté, Post	0
0	1276	Cereal, ready to eat, Shredded Wheat'n Bran: spoon size, Post	Céréale, prête-à-manger, bouchées blé filamenté et son, Post	0
0	1382	Cereal, ready to eat, Shreddies, honey, Post	Céréale, prête-à-manger, Shreddies, miel, Post	21.16
0	1247	Cereal, ready to eat, Shreddies, Post	Céréale, prête-à-manger, Shreddies, Post	14.53
0	1383	Cereal, ready to eat, Smart Bran Psyllium, Nature's Path	Céréale, prête-à-manger, Smart Bran avec psyllium, Nature's Path	15.947
0	1267	Cereal, ready to eat, Special K, Kellogg's	Céréale, prête-à-manger, Spécial K, Kellogg's	4.764
0	6912	Cereal, ready to eat, Special K: Almond Vanilla, Kellogg's	Céréale, prête-à-manger, Spécial K: Vanille et amandes, Kellogg's	20.5902
0	6913	Cereal, ready to eat, Special K: Satisfaction, Kellogg's	Céréale, prête-à-manger, Spécial K: Satisfaction, Kellogg's	13.86
0	6832	Cereal, ready to eat, Special K: with Red Berries, Kellogg's	Céréale, prête-à-manger, Spécial K: avec baies rouges, Kellogg's	17.7795
0	6836	Cereal, ready to eat, Spelt Flakes, Nature's Path	Céréale, prête-à-manger, flocons d'épeautre, Nature's Path	7.656
0	1270	Cereal, ready to eat, Sugar Crisp, Post	Céréale, prête-à-manger, Sugar Crisp, Post	38.5984
0	1387	Cereal, ready to eat, Toasted Oat O's, President's Choice	Céréale, prête-à-manger, avoine grillée en O, Choix du Président	30.488
0	6924	Cereal, ready to eat, Toasted Oats, Selection	Céréale, prête-à-manger, Avoine grillée, Sélection merite	2.2348
0	1386	Cereal, ready to eat, Toasted O's, President's Choice	Céréale, prête-à-manger, O's grillés, Choix du Président	2.96
0	6846	Cereal, ready to eat, Vanilla Almond Granola, Nature's Path	Céréale, prête-à-manger, Granola: Amande et Vanille, Nature's Path	13.0824
0	1249	Cereal, ready to eat, Weetabix, Weetabix	Céréale, prête-à-manger, Weetabix, Weetabix	4.68
1	404259	Cereal, ready to eat, wheat bran with psyllium	Céréale, prête-à-manger, son de blé avec psyllium	21.55
1	404234	Cereal, ready to eat, wheat bran, flakes	Céréale, prête-à-manger, son de blé, flocons	0
1	404260	Cereal, ready to eat, wheat bran, flakes, with raisins	Céréales, prête-à-manger, son de blé, flocons, avec raisins	18.2088
0	6920	Cereal, ready to eat, Wheat Squares, Organics, President's Choice	Céréale, prête-à-manger, Carrés de blé, Biologique, Choix du Président	16.41
1	404261	Cereal, ready to eat, wheat, shredded	Céréale, prête-à-manger, blé, filamenté	0
1	404263	Cereal, ready to eat, wheat, squares	Céréale, prête-à-manger, blé, carrés	11.8326
0	6839	Cereal, ready to eat, Whole O's, Nature's Path	Céréale, prête-à-manger, O entiers, Nature's Path	8.9984
0	6356	Cereal, ready-to-eat, amaranth flakes	Céréales, prêtes à manger, flocons d'amarante	0
1	7207	Cereal, ready-to-eat, Krave, Kellogg's	Céréale, prête-à-manger, Krave, Kellogg's	26.418
1	2053	Chard, swiss, boiled, drained	Bette à carde, bouillie, égouttée	0
1	2052	Chard, swiss, raw	Bette à carde, crue	0
1	2055	Chayote, fruit, boiled, drained	Chayotte, fruit, bouilli, égoutté	0
0	2054	Chayote, fruit, raw	Chayotte, fruit, cru	0
0	100	Cheese fondue	Fondue au fromage	0
1	5623	Cheese food, imitation	Fromage, préparation, imitation	8.21
1	101	Cheese sauce, homemade	Fromage, sauce, faite maison	0
0	2	Cheese souffle	Soufflé au fromage	0
0	5565	Cheese spread, cream cheese base, flavoured	Fromage à tartiner, base de fromage à la crème, arômatisé	0.525
1	500105	Cheese with nuts (Cheese balls)	Fromage avec noix (Boules de fromage)	0
1	18	Cheese, blue	Fromage bleu	0
1	19	Cheese, brick	Fromage brick	0
1	20	Cheese, brie	Fromage brie	0
0	160	Cheese, calorie-reduced (6% M.F.)	Fromage, réduit en calories (6% M.G.)	0
1	21	Cheese, camembert	Fromage camembert	0
1	22	Cheese, caraway	Fromage carvi	0
1	119	Cheese, cheddar	Fromage cheddar	0
1	105	Cheese, cheddar or colby type, low fat (7% M.F.)	Fromage, type cheddar ou colby, faible en gras (7% M.G.)	0
1	106	Cheese, cheddar or colby type, low sodium	Fromage, type cheddar ou colby, faible en sodium	0
0	5566	Cheese, cheddar, imitation	Fromage cheddar, imitation	7.74
1	5459	Cheese, cheddar, imitation, low cholesterol	Fromage, imitation, cheddar, faible en cholestérol	1
0	6038	Cheese, cheddar, reduced fat (18%)	Fromage cheddar, teneur réduite en gras (18%)	0
1	23	Cheese, cheshire	Fromage cheshire	0
1	24	Cheese, colby	Fromage colby	0
1	107	Cheese, cottage, (1% M.F.)	Fromage cottage, (1% M.G.)	0
1	120	Cheese, cottage, (2% M.F.)	Fromage cottage, (2% M.G.)	0
0	5498	Cheese, cottage, 1% M.F., lactose reduced	Fromage cottage, 1% M.G., réduit en lactose	0
1	5583	Cheese, cottage, 1% M.F., unsalted	Fromage cottage, 1% M.G., sans sel	0
1	25	Cheese, cottage, creamed (4.5% M.F.)	Fromage cottage en crème (4,5% M.G.)	0
0	26	Cheese, cottage, creamed with fruit	Fromage cottage en crème avec fruits	0
1	5600	Cheese, cottage, low fat, 1% M.F, with vegetables	Fromage cottage, faible en gras, 1% .M.G., avec légumes	0
1	500099	Cheese, cottage, NFS	Fromage, cottage, NFS	0
0	500101	Cheese, cottage, salted, dry curd	Fromage, cottage, salé, caillé sec	0
1	27	Cheese, cottage, uncreamed, dry curd (0.4% M.F.)	Fromage cottage sec pressé (0,4% M.G.)	0
1	147	Cheese, cottage, uncreamed, dry, large or small curd, nonfat	Fromage cottage sec, pressé, sans gras, gros et petit grain	0
1	5562	Cheese, cottage, with vegetables	Fromage cottage, avec légumes	0
1	28	Cheese, cream	Fromage à la crème	0
1	4722	Cheese, cream, fat free	Fromage à la crème, sans gras	0
1	5563	Cheese, cream, light	Fromage à la crème, léger	0
1	29	Cheese, edam	Fromage edam	0
1	108	Cheese, feta	Fromage féta	0
1	30	Cheese, fontina	Fromage fontina	0
0	31	Cheese, gjetost	Fromage gjetost	0
1	504069	Cheese, goat	Fromage de chèvre	0
1	96	Cheese, goat, hard, (less than 35% water, 36% M.F.)	Fromage chèvre, dur, (moins de 35% eau, 36% M.G.)	0
1	97	Cheese, goat, semi-soft, (35% to 55% water, 30% M.F.)	Fromage de chèvre, semi-mou, (35% à 55% eau, 30% M.G.)	0
1	98	Cheese, goat, soft, (more than 55% water, 21% M.F.)	Fromage de chèvre, mou, (plus de 55% eau, 21% M.G.)	0
1	109	Cheese, gouda	Fromage gouda	0
1	32	Cheese, gruyere	Fromage gruyère	0
1	33	Cheese, limburger	Fromage limburger (limbourg)	0
1	7041	Cheese, Mexican blend	Fromage, mélange mexicain	0
0	102	Cheese, Mexican, queso anejo	Fromage mexicain, queso anejo	0
1	103	Cheese, Mexican, queso asadero	Fromage mexicain, queso asadero	0
0	104	Cheese, Mexican, queso chihuahua	Fromage Mexicain, queso chihuahua	0
1	34	Cheese, monterey	Fromage monterey	0
0	5474	Cheese, monterey, low fat	Fromage monterey, faible en gras	0
1	35	Cheese, mozzarella, (48% water, 25% M.F.)	Fromage mozzarella (48%d'humidité, 25% M.G.)	0
1	110	Cheese, mozzarella, (52% water, 22.5% M.F.)	Fromage mozzarella, (52% eau, 22.5% M.G.)	0
1	5619	Cheese, mozzarella, low sodium	Fromage mozzarella, faible en sodium	0
1	5512	Cheese, mozzarella, nonfat	Fromage mozzarella, sans gras	0
1	111	Cheese, mozzarella, partially skim, (52% water, 16.5% M.F.)	Fromage mozzarella, partiellement écrémé, (52% eau, 16.5% M.G.)	0
1	37	Cheese, muenster	Fromage muenster	0
0	5511	Cheese, muenster, low fat	Fromage muenster, faible en gras	0
1	500097	Cheese, natural, NFS	Fromage, naturel, NFS	0
1	38	Cheese, neufchatel	Fromage neufchatel	0
1	39	Cheese, parmesan, dry grated	Fromage parmesan, râpé	0
0	6308	Cheese, parmesan, dry grated, reduced fat	Fromage, parmesan, râpé, teneur réduite en gras	0
1	40	Cheese, parmesan, hard	Fromage parmesan, pâte dure	0
0	5580	Cheese, parmesan, low sodium	Fromage parmesan, faible en sodium	0
0	93	Cheese, parmesan, shredded	Fromage parmesan, râpé en filaments	0
0	41	Cheese, port-salut	Fromage port-salut	0
1	42	Cheese, provolone	Fromage provolone	0
1	6311	Cheese, provolone, reduced fat	Fromage, provolone, teneur réduite en gras	0
1	500100	Cheese, Ricotta	Fromage, Ricotta	0
1	44	Cheese, ricotta, with partly skimmed milk	Fromage ricotta, avec lait partiellement écrémé	0
1	43	Cheese, ricotta, with whole milk	Fromage ricotta, avec lait entier	0
1	45	Cheese, romano	Fromage romano	0
1	46	Cheese, roquefort (blue)	Fromage roquefort (bleu)	0
1	404054	CHEESE, SOY, SLICES	FROMAGE, SOJA, EN TRANCHE	8.21
1	47	Cheese, swiss (emmental)	Fromage suisse (emmental)	0
0	5617	Cheese, swiss, low fat	Fromage suisse, faible en gras	0
1	5604	Cheese, swiss, low sodium	Fromage suisse, faible en sodium	0
0	48	Cheese, tilsit, with whole milk	Fromage tilsit, avec lait entier	0
1	501356	Cheesecake (Cream cheese pie)	Gâteau au fromage (Tarte au fromage à la crème)	18.9668
1	501358	Cheesecake with fruit	Gâteau au fromage avec fruits	22.6034
1	501360	Cheesecake, chocolate	Gâteau au fromage, au chocolat	19.252
1	504070	Cheesecake, chocolate, reduced fat	Gâteau au fromage, chocolat, réduit en gras	21.8735
0	3800	Cheesecake, commercial	Gâteau, au fromage, commercial	18.094
1	501357	Cheesecake, low calorie [Weight Watcher's]	Gâteau au fromage, léger [Weight Watcher's]	12.856
1	501359	Cheesecake, low calorie, with fruit [Weight Watcher's]	Gâteau au fromage, léger, avec fruits [Weight Watcher's]	14.344
0	6628	Cheesecake, plain, with cherry topping, homemade	Gâteau au fromage, nature, avec garniture aux cerises, fait maison	22.0821
1	3801	Cheesecake, prepared from mix, no bake type	Gâteau, au fromage, préparation, type sans cuisson, préparé	18.094
0	1525	Cherimoya, raw	Chérimole, crue	0
0	7208	Cherries, tart, dried, sweetened	Cerises, sures (acidulées), séchées, sucrées	44.319
0	501884	Cherry pie filling	Cerises, garniture pour tarte aux	24.9673
1	1530	Cherry sour, red, frozen, unsweetened	Cerise sure, rouge, congélée, non sucrée	0
0	7210	Cherry, sour, canned, water pack, drained	Cerise sure, conserve, dans l'eau, drainée	0
0	1529	Cherry, sour, red, canned, extra heavy syrup pack, solids and liquid	Cerise sure, rouge, conserve, dans du sirop extra épais, solides et liquide	15.8195
0	1528	Cherry, sour, red, canned, heavy syrup pack, solids and liquid	Cerise sure, rouge, conserve, dans du sirop épais, solides et liquide	14.9492
0	1707	Cherry, sour, red, canned, light syrup pack, solids and liquid	Cerise sure, rouge, conserve, dans du sirop léger, solides et liquide	6.0332
1	1527	Cherry, sour, red, canned, water pack, solids and liquid	Cerise sure, rouge, conserve, dans l'eau, solides et liquide	0
1	1526	Cherry, sour, red, raw	Cerise sure, rouge, crue	0
0	1535	Cherry, sweet, canned, extra heavy syrup pack	Cerise sucrée (guigne), conserve, dans du sirop extra épais, solides et liquide	8.30263
1	1534	Cherry, sweet, canned, heavy syrup pack	Cerise sucrée (guigne), conserve, dans du sirop épais	3.85409
1	5396	Cherry, sweet, canned, heavy syrup, drained	Cerise sucrée (guigne), conserve, dans du sirop épais, égouttée	3.85409
1	1533	Cherry, sweet, canned, juice pack, solids and liquid	Cerise sucrée (guigne), conserve, conservé dans jus, solides et liquide	2.28438
1	1708	Cherry, sweet, canned, light syrup pack	Cerise sucrée (guigne), conserve, dans du sirop léger	3.40674
1	1532	Cherry, sweet, canned, water pack, solids and liquid	Cerise sucrée (guigne), conserve, dans l'eau, solides et liquide	0
1	1536	Cherry, sweet, frozen, sweetened	Cerise sucrée (guigne), congélée, sucrée	8.53407
1	1531	Cherry, sweet, raw	Cerise sucrée (guigne), crue	0
1	6318	Chicken breast tenders, breaded, cooked in conventional oven	Poulet, tendres de poitrine, panés, cuits au four conventionnel	0
0	6319	Chicken breast tenders, breaded, cooked in microwave	Poulet, tendres de poitrine, panés, cuits au four à micro-ondes	0
0	6320	Chicken breast tenders, breaded, uncooked	Poulet, tendres de poitrine, panés, non cuits	0
0	4931	Chicken breast with broccoli and cheese stuffing, frozen	Poitrine de poulet farcie au brocoli et fromage, congelée	0
0	4951	Chicken enchilada and mexican-style rice with Monterey Jack cheese sauce, frozen	Enchilada au poulet, riz de type mexicain, sauce au fromage Monterey Jack, congelé	0
0	6779	Chicken fried rice, with peas, onion and eggs	Riz frit au poulet, avec pois, oignon et oeufs	0
1	500515	Chicken liver, floured, fried (Breaded, fried; fried, NS as to coating)	Foie de poulet, enfariné, frit (Pané, frit; frit, enrobage NS)	0
1	7034	Chicken nuggets, dark and white meat, pre-cooked, frozen, not heated	Poulet, croquette, viande blanche et brune, précuite, congelée, non réchauffée	0
0	4954	Chicken nuggets, macaroni in cheese sauce, corn in a seasoned sauce and chocolate pudding, frozen	Croquettes de poulet, macaroni au fromage, maïs en sauce et pouding au chocolat, congelé	5.2464
0	7035	Chicken nuggets, white meat, pre-cooked, frozen, not heated	Poulet, croquette, viande blanche, précuite, congelée, non réchauffée	0
1	7447	Chicken parmesan	Poulet au parmesan	0
1	6317	Chicken patty, frozen, cooked	Poulet, galette, congelée, cuite	0
1	6316	Chicken patty, frozen, uncooked	Poulet, galette, congelée, non cuite	0
0	4965	Chicken pot pie, frozen, prepared	Pâté au poulet, congelé, préparé	0
1	1144	Chicken spread, canned	Poulet, tartinade à sandwich, conserve	0
1	7112	Chicken tenders, breaded, frozen, prepared	Poulet, tendres de poulet, panés, congelés, cuits	0
1	504094	Chicken wing with hot pepper sauce	Ailes de poulet avec sauce au piment fort	0
0	500281	Chicken, boneless, NS as to part, coated, baked or fried, prepared with skin, NS as to skin/coating eaten (Extra crispy fried chicken)	Poulet, désossé, coupe NS, enrobé, cuit au four ou frit, préparé avec la peau, avec ou sans peau/enrobage NS (Poulet frit extra croustillant)	0
1	500282	Chicken, boneless, NS as to part, coated, baked or fried, prepared with skin, skin/coating eaten (Extra crispy fried chicken)	Poulet, désossé, coupe NS, enrobé, cuit au four ou frit, préparé avec la peau, peau/enrobage consommé (Poulet frit extra croustillant)	0
1	500283	Chicken, boneless, NS as to part, coated, baked or fried, prepared with skin, skin/coating not eaten	Poulet, désossé, coupe NS, enrobé, cuit au four ou frit, préparé avec la peau, peau/enrobage non consommé	0
0	500278	Chicken, boneless, NS as to part, fried, no coating, NS as to skin eaten	Poulet, désossé, coupe NS, frit, sans enrobage, avec ou sans peau NS	0
1	500279	Chicken, boneless, NS as to part, fried, no coating, skin eaten	Poulet, désossé, coupe NS, frit, sans enrobage, peau consommée	0
1	500280	Chicken, boneless, NS as to part, fried, no coating, skin not eaten	Poulet, désossé, coupe NS, frit, sans enrobage, sans peau	0
1	500326	Chicken, breast, coated, baked or fried, prepared with skin, skin/coating eaten (Extra crispy fried chicken)	Poulet, poitrine, enrobée, cuit au four ou frit, préparée avec la peau, peau/enrobage consommé (Poulet frit extra croustillant)	0
1	504636	Chicken, breast, coated, baked or fried, prepared skinless, coating eaten	Poulet, poitrine, enrobé, cuit au four ou frit, sans peau, enrobage consommé	0
0	504637	Chicken, breast, coated, baked or fried, prepared skinless, coating not eaten	Poulet, poitrine, enrobé, cuit au four ou frit, sans peau, enrobage non consommé	0
1	504635	Chicken, breast, coated, baked or fried, prepared skinless, NS as to coating eaten	Poulet, poitrine, enrobé, cuit au four ou frit, sans peau, enrobage consommé NS	0
1	500325	Chicken, breast, coated, baked or fried, prepared with skin, NS as to skin/coating eaten (Extra crispy fried chicken)	Poulet, poitrine, enrobée, cuit au four ou frit, préparée avec la peau, peau/enrobage consommé NS (Poulet frit extra croustillant)	0
1	500327	Chicken, breast, coated, baked or fried, prepared with skin, skin/coating not eaten (Extra crispy fried chicken)	Poulet, poitrine, enrobée, cuit au four ou frit, préparée avec la peau, peau/enrobage non consommé (Poulet frit extra croustillant)	0
1	500319	Chicken, breast, fried, no coating, NS as to skin eaten	Poulet, poitrine, frit, sans enrobage, avec ou sans peau NS	0
0	500320	Chicken, breast, fried, no coating, skin eaten	Poulet, poitrine, frit, sans enrobage, peau consommée	0
1	500321	Chicken, breast, fried, no coating, skin not eaten	Poulet, poitrine, frit, sans enrobage, peau non consommée	0
1	598	Chicken, broiler, back, meat and skin, batter dipped, fried	Poulet à griller, dos, viande et peau, pâte à frire, frit	0
1	6651	Chicken, broiler, back, meat and skin, cooked, rotisserie, with seasoning	Poulet à griller, dos, viande et peau, cuites, rôtisserie, avec assaisonnement	0
0	599	Chicken, broiler, back, meat and skin, flour coated, fried	Poulet à griller, dos, viande et peau, enfarinées, frit	0
0	832	Chicken, broiler, back, meat and skin, raw	Poulet à griller, dos, viande et peau, cru	0
1	833	Chicken, broiler, back, meat and skin, roasted	Poulet à griller, dos, viande et peau, rôti	0
1	834	Chicken, broiler, back, meat and skin, stewed	Poulet à griller, dos, viande et peau, à l'étuvée	0
0	6645	Chicken, broiler, back, meat, cooked, rotisserie, with seasoning	Poulet à griller, dos, viande, cuite, rôtisserie, avec assaisonnement	0
1	600	Chicken, broiler, back, meat, fried	Poulet à griller, dos, viande, frit	0
1	835	Chicken, broiler, back, meat, raw	Poulet à griller, dos, viande, cru	0
1	836	Chicken, broiler, back, meat, roasted	Poulet à griller, dos, viande, rôti	0
0	837	Chicken, broiler, back, meat, stewed	Poulet à griller, dos, viande, à l'étuvée	0
1	601	Chicken, broiler, breast, meat and skin, batter dipped, fried	Poulet à griller, poitrine, viande et peau, pâte à frire, frit	0
1	6652	Chicken, broiler, breast, meat and skin, cooked, rotisserie, with seasoning	Poulet à griller, poitrine, viande et peau, cuites, rôtisserie, avec assaisonnement	0
1	602	Chicken, broiler, breast, meat and skin, flour coated, fried	Poulet à griller, poitrine, viande et peau, enfariné, frit	0
1	838	Chicken, broiler, breast, meat and skin, raw	Poulet à griller, poitrine, viande et peau, cru	0
1	839	Chicken, broiler, breast, meat and skin, roasted	Poulet à griller, poitrine, viande et peau, rôti	0
1	840	Chicken, broiler, breast, meat and skin, stewed	Poulet à griller, poitrine, viande et peau, à l'étuvée	0
1	6646	Chicken, broiler, breast, meat, cooked, rotisserie, with seasoning	Poulet à griller, poitrine, viande, cuite, rôtisserie, avec assaisonnement	0
1	603	Chicken, broiler, breast, meat, fried	Poulet à griller, poitrine, viande, frit	0
1	842	Chicken, broiler, breast, meat, roasted	Poulet à griller, poitrine, viande, rôti	0
1	843	Chicken, broiler, breast, meat, stewed	Poulet à griller, poitrine, viande, à l'étuvée	0
0	7321	Chicken, broiler, breast, skinless, boneless, meat, braised	Poulet à griller, poitrine, sans la peau, désossée, viande, braisé	0
1	7322	Chicken, broiler, breast, skinless, boneless, meat, grilled	Poulet à griller, poitrine, sans la peau, désossée, viande, grillé	0
1	841	Chicken, broiler, breast, skinless, boneless, meat, raw	Poulet à griller, poitrine, sans la peau, désossée, viande, crue	0
0	586	Chicken, broiler, dark meat and skin, batter dipped, fried	Poulet à griller, viande brune et peau, pâte à frire, frit	0
0	587	Chicken, broiler, dark meat and skin, flour coated, fried	Poulet à griller, viande brune et peau, enfarinées, frit	0
0	585	Chicken, broiler, dark meat and skin, raw	Poulet à griller, viande brune et peau, cru	0
0	588	Chicken, broiler, dark meat and skin, roasted	Poulet à griller, viande brune et peau, rôties	0
0	589	Chicken, broiler, dark meat and skin, stewed	Poulet à griller, viande brune et peau, à l'étuvée	0
1	595	Chicken, broiler, dark meat, fried	Poulet à griller, viande brune, frite	0
0	594	Chicken, broiler, dark meat, raw	Poulet à griller, viande brune, crue	0
1	596	Chicken, broiler, dark meat, roasted	Poulet à griller, viande brune, rôtie	0
1	597	Chicken, broiler, dark meat, stewed	Poulet à griller, viande brune, à l'étuvée	0
0	604	Chicken, broiler, drumstick, meat and skin, batter dipped, fried	Poulet à griller, pilon, viande et peau, pâte à frire, frit	0
0	6653	Chicken, broiler, drumstick, meat and skin, cooked, rotisserie, with seasoning	Poulet à griller, pilon, viande et peau, cuites, rôtisserie, avec assaisonnement	0
0	605	Chicken, broiler, drumstick, meat and skin, flour coated, fried	Poulet à griller, pilon, viande et peau, enfarinées, frit	0
1	844	Chicken, broiler, drumstick, meat and skin, raw	Poulet à griller, pilon, viande et peau, cru	0
1	845	Chicken, broiler, drumstick, meat and skin, roasted	Poulet à griller, pilon, viande et peau, rôti	0
1	846	Chicken, broiler, drumstick, meat and skin, stewed	Poulet à griller, pilon, viande et peau, à l'étuvée	0
0	7328	Chicken, broiler, drumstick, meat, braised	Poulet à griller, pilon, viande, braisé	0
0	6647	Chicken, broiler, drumstick, meat, cooked, rotisserie, with seasoning	Poulet à griller, pilon, viande, cuite, rôtisserie, avec assaisonnement	0
1	606	Chicken, broiler, drumstick, meat, fried	Poulet à griller, pilon, viande, frit	0
1	847	Chicken, broiler, drumstick, meat, raw	Poulet à griller, pilon, viande, cru	0
1	848	Chicken, broiler, drumstick, meat, roasted	Poulet à griller, pilon, viande, rôti	0
1	849	Chicken, broiler, drumstick, meat, stewed	Poulet à griller, pilon, viande, à l'étuvée	0
0	572	Chicken, broiler, giblets, flour coated, fried	Poulet à griller, abats, enfariné, frit	0
0	571	Chicken, broiler, giblets, raw	Poulet à griller, abats, cru	0
1	573	Chicken, broiler, giblets, simmered	Poulet à griller, abats, mijoté	0
0	574	Chicken, broiler, gizzard, raw	Poulet à griller, gésier, cru	0
1	575	Chicken, broiler, gizzard, simmered	Poulet à griller, gésier, mijoté	0
0	576	Chicken, broiler, heart, raw	Poulet à griller, coeur, cru	0
1	577	Chicken, broiler, heart, simmered	Poulet à griller, coeur, mijoté	0
0	608	Chicken, broiler, leg, meat and skin, batter dipped, fried	Poulet à griller, cuisse, viande et peau, pâte à frire, frit	0
0	609	Chicken, broiler, leg, meat and skin, flour coated, fried	Poulet à griller, cuisse, viande et peau, enfariné, frit	0
1	607	Chicken, broiler, leg, meat and skin, raw	Poulet à griller, cuisse, viande et peau, cru	0
1	610	Chicken, broiler, leg, meat and skin, roasted	Poulet à griller, cuisse, viande et peau, rôti	0
1	611	Chicken, broiler, leg, meat and skin, stewed	Poulet à griller, cuisse, viande et peau, à l'étuvée	0
1	613	Chicken, broiler, leg, meat, fried	Poulet à griller, cuisse, viande, frit	0
1	612	Chicken, broiler, leg, meat, raw	Poulet à griller, cuisse, viande, cru	0
1	614	Chicken, broiler, leg, meat, roasted	Poulet à griller, cuisse, viande, rôti	0
1	615	Chicken, broiler, leg, meat, stewed	Poulet à griller, cuisse, viande, à l'étuvée	0
0	581	Chicken, broiler, light meat and skin, batter dipped, fried	Poulet à griller, viande blanche et peau, pâte à frire, frit	0
0	582	Chicken, broiler, light meat and skin, flour coated, fried	Poulet à griller, viande blanche et peau, enfarinées, frit	0
0	580	Chicken, broiler, light meat and skin, raw	Poulet à griller, viande blanche et peau, cru	0
0	583	Chicken, broiler, light meat and skin, roasted	Poulet à griller, viande blanche et peau, rôti	0
1	584	Chicken, broiler, light meat and skin, stewed	Poulet à griller, viande blanche et peau, à l'étuvée	0
0	591	Chicken, broiler, light meat, fried	Poulet à griller, viande blanche, frite	0
1	590	Chicken, broiler, light meat, raw	Poulet à griller, viande blanche, crue	0
1	592	Chicken, broiler, light meat, roasted	Poulet à griller, viande blanche, rôtie	0
1	593	Chicken, broiler, light meat, stewed	Poulet à griller, viande blanche, à l'étuvée	0
1	578	Chicken, broiler, liver, raw	Poulet à griller, foie, cru	0
1	579	Chicken, broiler, liver, simmered	Poulet à griller, foie, mijoté	0
1	561	Chicken, broiler, meat and skin, batter dipped, fried	Poulet à griller, viande et peau, pâte à frire frites	0
1	562	Chicken, broiler, meat and skin, flour coated, fried	Poulet à griller, viande et peau, enfarinées, frites	0
1	560	Chicken, broiler, meat and skin, raw	Poulet à griller, viande et peau, crues	0
1	563	Chicken, broiler, meat and skin, roasted	Poulet à griller, viande et peau, rôti	0
1	564	Chicken, broiler, meat and skin, stewed	Poulet à griller, viande et peau, à l'étuvée	0
1	566	Chicken, broiler, meat only, fried	Poulet à griller, viande seulement, frite	0
1	565	Chicken, broiler, meat only, raw	Poulet à griller, viande seulement, cru	0
1	567	Chicken, broiler, meat only, roasted	Poulet à griller, viande seulement, rôti	0
1	568	Chicken, broiler, meat only, stewed	Poulet à griller, viande seulement, à l'étuvée	0
0	556	Chicken, broiler, meat, skin, giblets and neck, batter dipped, fried	Poulet à griller, viande, peau, abats et cou, pâte à frire, frits	0
0	557	Chicken, broiler, meat, skin, giblets and neck, flour coated, fried	Poulet à griller, viande, peau, abats et cou, enfarinés, frits	0
0	555	Chicken, broiler, meat, skin, giblets and neck, raw	Poulet à griller, viande, peau, abats et cou, cru	0
0	558	Chicken, broiler, meat, skin, giblets and neck, roasted	Poulet à griller, viande, peau, abats et cou, rôtis	0
1	559	Chicken, broiler, meat, skin, giblets and neck, stewed	Poulet à griller, viande, peau, abats et cou, à l'étuvée	0
0	617	Chicken, broiler, neck, meat and skin, batter dipped, fried	Poulet à griller, neck, viande et peau, pâte à frire, frit	0
0	618	Chicken, broiler, neck, meat and skin, flour coated, fried	Poulet à griller, neck, viande et peau, enfariné, frit	0
0	616	Chicken, broiler, neck, meat and skin, raw	Poulet à griller, cou, viande et peau, cru	0
1	619	Chicken, broiler, neck, meat and skin, simmered	Poulet à griller, neck, viande et peau, mijoté	0
0	621	Chicken, broiler, neck, meat, fried	Poulet à griller, cou, viande, frit	0
0	620	Chicken, broiler, neck, meat, raw	Poulet à griller, cou, viande, cru	0
0	622	Chicken, broiler, neck, meat, simmered	Poulet à griller, viande, mijoté	0
1	831	Chicken, broiler, separable fat, raw	Poulet à griller, gras détachable, cru	0
0	569	Chicken, broiler, skin only, batter dipped, fried	Poulet à griller, peau seulement, pâte à frire, frit	0
0	570	Chicken, broiler, skin only, flour coated, fried	Poulet à griller, peau seulement, enfarinée, frite	0
0	822	Chicken, broiler, skin only, raw	Poulet à griller, peau seulement, crue	0
0	823	Chicken, broiler, skin only, roasted	Poulet à griller, peau seulement, rôtie	0
0	824	Chicken, broiler, skin only, stewed	Poulet à griller, peau seulement, à l'étuvée	0
0	6648	Chicken, broiler, skin, cooked, rotisserie, with seasoning	Poulet à griller, peau, cuite, rôtisserie, avec assaisonnement	0
1	852	Chicken, broiler, thigh, meat and skin, stewed	Poulet à griller, haut de cuisse, viande et peau, à l'étuvée	0
0	623	Chicken, broiler, thigh, meat and skin, batter dipped, fried	Poulet à griller, haut de cuisse, viande et peau, pâte à frire, frit	0
0	7330	Chicken, broiler, thigh, meat and skin, braised	Poulet à griller, haut de cuisse, viande et peau, braisé	0
0	6654	Chicken, broiler, thigh, meat and skin, cooked, rotisserie, with seasoning	Poulet à griller, cuisse, viande et peau, cuites, rôtisserie, avec assaisonnement	0
0	624	Chicken, broiler, thigh, meat and skin, flour coated, fried	Poulet à griller, haut de cuisse, viande et peau, enfariné, frit	0
1	850	Chicken, broiler, thigh, meat and skin, raw	Poulet à griller, haut de cuisse, viande et peau, cru	0
1	851	Chicken, broiler, thigh, meat and skin, roasted	Poulet à griller, haut de cuisse, viande et peau, rôti	0
0	7329	Chicken, broiler, thigh, meat, braised	Poulet à griller, haut de cuisse, viande, braisé	0
1	6649	Chicken, broiler, thigh, meat, cooked, rotisserie, with seasoning	Poulet à griller, cuisse, viande, cuite, rôtisserie, avec assaisonnement	0
1	625	Chicken, broiler, thigh, meat, fried	Poulet à griller, haut de cuisse, viande, frit	0
1	853	Chicken, broiler, thigh, meat, raw	Poulet à griller, haut de cuisse, viande, cru	0
1	854	Chicken, broiler, thigh, meat, roasted	Poulet à griller, haut de cuisse, viande, rôti	0
1	855	Chicken, broiler, thigh, meat, stewed	Poulet à griller, haut de cuisse, viande, à l'étuvée	0
1	629	Chicken, broiler, wing, meat and skin, roasted	Poulet à griller, aile, viande et peau, rôti	0
0	627	Chicken, broiler, wing, meat and skin, batter dipped, fried	Poulet à griller, aile, viande et peau, pâte à frire, frit	0
1	6655	Chicken, broiler, wing, meat and skin, cooked, rotisserie, with seasoning	Poulet à griller, aile, viande et peau, cuites, rôtisserie, avec assaisonnement	0
0	628	Chicken, broiler, wing, meat and skin, flour coated, fried	Poulet à griller, aile, viande et peau, enfariné, frit	0
1	626	Chicken, broiler, wing, meat and skin, raw	Poulet à griller, aile, viande et peau, cru	0
1	630	Chicken, broiler, wing, meat and skin, stewed	Poulet à griller, aile, viande et peau, à l'étuvée	0
1	6650	Chicken, broiler, wing, meat, cooked, rotisserie, with seasoning	Poulet à griller, aile, viande, cuite, rôtisserie, avec assaisonnement	0
1	632	Chicken, broiler, wing, meat, fried	Poulet à griller, aile, viande, frit	0
1	631	Chicken, broiler, wing, meat, raw	Poulet à griller, aile, viande, cru	0
1	633	Chicken, broiler, wing, meat, roasted	Poulet à griller, aile, viande, rôti	0
1	634	Chicken, broiler, wing, meat, stewed	Poulet à griller, aile, viande, à l'étuvée	0
1	5333	Chicken, canned, no broth	Poulet, conserve, sans bouillon	0
0	660	Chicken, capon, giblets, raw	Poulet, chapon, abats, cru	0
0	661	Chicken, capon, giblets, simmered	Poulet, chapon, abats, mijoté	0
0	658	Chicken, capon, meat and skin, raw	Poulet, chapon, viande et peau, crues	0
0	659	Chicken, capon, meat and skin, roasted	Poulet, chapon, viande et peau, rôties	0
0	656	Chicken, capons, meat, skin, giblets and neck, raw	Poulet, chapon, viande, peau, abats et cou, crus	0
0	657	Chicken, capons, meat, skin, giblets and neck, roasted	Poulet, chapon, viande, peau, abats et cou, rôtis	0
1	817	Chicken, cornish game hens, meat and skin, raw	Poulet, poulet de cornouailles, viande et peau, crues	0
1	818	Chicken, cornish game hens, meat and skin, roasted	Poulet, poulet de cornouailles, viande et peau, rôties	0
0	819	Chicken, cornish game hens, meat only, raw	Poulet, poulet de cornouailles, viande seulement, crue	0
1	820	Chicken, cornish game hens, meat only, roasted	Poulet, poulet de cornouailles, viande seulement, rôtie	0
1	504642	Chicken, drumstick, coated, baked or fried, prepared skinless, coating eaten	Poulet, pilon, enrobé, cuit au four ou frit, sans peau, enrobage consommé	0
0	504643	Chicken, drumstick, coated, baked or fried, prepared skinless, coating not eaten	Poulet, pilon, enrobé, cuit au four ou frit, sans peau, enrobage non consommé	0
1	504641	Chicken, drumstick, coated, baked or fried, prepared skinless, NS as to coating eaten	Poulet, pilon, enrobé, cuit au four ou frit, sans peau, enrobage consommé NS	0
1	500373	Chicken, drumstick, coated, baked or fried, prepared with skin, NS as to skin/coating eaten (Extra crispy fried chicken)	Poulet, pilon, enrobé, cuit au four ou frit, préparé avec la peau, peau/enrobage consommé NS (Poulet frit extra croustillant)	0
1	500374	Chicken, drumstick, coated, baked or fried, prepared with skin, skin/coating eaten (Extra crispy fried chicken)	Poulet, pilon, enrobé, cuit au four ou frit, préparé avec la peau, peau/enrobage consommé (Poulet frit extra croustillant)	0
1	500375	Chicken, drumstick, coated, baked or fried, prepared with skin, skin/coating not eaten (Extra crispy fried chicken)	Poulet, pilon, enrobage, cuit au four ou frit, préparé avec la peau, peau/enroabe non consommé (Poulet frit extra croustillant)	0
1	500364	Chicken, drumstick, fried, no coating, NS as to skin eaten	Poulet, pilon, frit, sans enrobage, avec ou sans peau NS	0
1	500365	Chicken, drumstick, fried, no coating, skin eaten	Poulet, pilon, frit, sans enrobage, peau consommée	0
1	500366	Chicken, drumstick, fried, no coating, skin not eaten	Poulet, pilon, frit, sans enrobage, peau non consommée	0
1	5334	Chicken, feet, boiled	Poulet, pieds, bouillis	0
1	919	Chicken, ground, lean, cooked	Poulet, haché, maigre, cuit	0
1	918	Chicken, ground, lean, raw	Poulet, haché, maigre, cru	0
1	500340	Chicken, leg (drumstick and thigh), fried, no coating, NS as to skin eaten	Poulet, cuisse (pilon et haut de cuisse), frit, sans enrobage, avec ou sans peau NS	0
1	504639	Chicken, leg (drumstick and thigh), coated, baked or fried, prepared skinless, coating eaten	Poulet, cuisse (pilon et haut de cuisse), enrobé, cuit au four ou frit, sans peau, enrobage consommé	0
1	504640	Chicken, leg (drumstick and thigh), coated, baked or fried, prepared skinless, coating not eaten	Poulet, cuisse (pilon et haut de cuisse), enrobé, cuit au four ou frit, sans peau, enrobage non consommé	0
1	504638	Chicken, leg (drumstick and thigh), coated, baked or fried, prepared skinless, NS as to coating eaten	Poulet, cuisse (pilon et haut de cuisse), enrobé, cuit au four ou frit, sans peau, enrobage consommé NS	0
1	500349	Chicken, leg (drumstick and thigh), coated, baked or fried, prepared with skin, NS as to skin/coating eaten (Extra crispy fried chicken)	Poulet, cuisse (pilon et haut de cuisse), enrobée, cuit au four ou frit, préparée avec la peau, peau/enrobage consommé NS (Poulet frit extra croustillant)	0
0	500350	Chicken, leg (drumstick and thigh), coated, baked or fried, prepared with skin, skin/coating eaten (Extra crispy fried chicken)	Poulet, cuisse (pilon et haut de cuisse), enrobée, cuit au four ou frit, préparée avec peau, peau/enrobage consommé (Poulet frit extra croustillant)	0
1	500351	Chicken, leg (drumstick and thigh), coated, baked or fried, prepared with skin, skin/coating not eaten (Extra crispy fried chicken)	Poulet, cuisse (pilon et haut de cuisse), enrobée, cuit au four ou frit, préparée avec la peau, peau/enrobage non consommé (Poulet frit extra croustillant)	0
1	500341	Chicken, leg (drumstick and thigh), fried, no coating, skin eaten	Poulet, cuisse (pilon et haut de cuisse), frit, sans enrobage, peau consommée	0
1	500342	Chicken, leg (drumstick and thigh), fried, no coating, skin not eaten	Poulet, cuisse (pilon et haut de cuisse), sans enrobage, peau non consommée	0
0	5335	Chicken, liver, all classes, cooked, pan-fried	Poulet, foie, toutes catégories, sauté	0
1	504633	Chicken, NS as to part, coated, baked or fried, prepared skinless, coating eaten	Poulet, coupe NS, enrobé, cuit au four ou frit, sans peau, enrobage consommé	0
1	504634	Chicken, NS as to part, coated, baked or fried, prepared skinless, coating not eaten	Poulet, coupe NS, enrobé, cuit au four ou frit, sans peau, enrobage non consommé	0
0	504632	Chicken, NS as to part, coated, baked or fried, prepared skinless, NS as to coating eaten	Poulet, coupe NS, enrobé, cuit au four ou frit, sans peau, enrobage consommé NS	0
0	641	Chicken, roasting, giblets, raw	Poulet à rôtir, abats, cru	0
0	642	Chicken, roasting, giblets, simmered	Poulet à rôtir, abats, mijoté	0
0	643	Chicken, roasting, light meat, raw	Poulet à rôtir, viande blanche, cru	0
0	644	Chicken, roasting, light meat, roasted	Poulet à rôtir, viande blanche, rôti	0
0	637	Chicken, roasting, meat and skin, raw	Poulet à rôtir, viande et peau, cru	0
0	638	Chicken, roasting, meat and skin, roasted	Poulet à rôtir, viande et peau, rôties	0
0	639	Chicken, roasting, meat only, raw	Poulet à rôtir, viande seulement, crue	0
0	640	Chicken, roasting, meat only, roasted	Poulet à rôtir, viande seulement, rôtie	0
0	635	Chicken, roasting, meat, skin, giblets and neck, raw	Poulet à rôtir, viande, peau, abats et cou, crus	0
0	636	Chicken, roasting, meat, skin, giblets and neck, roasted	Poulet à rôtir, viande, peau, abats et cou, rôtis	0
0	6776	Chicken, sautéed with almonds (almond guy ding)	Poulet, sauté aux amandes	0
0	654	Chicken, stewing, dark meat only, raw	Poulet à bouillir, viande brune seulement, cru	0
0	655	Chicken, stewing, dark meat only, stewed	Poulet à bouillir, viande brune seulement, à l'étuvée	0
0	650	Chicken, stewing, giblets, raw	Poulet à bouillir, abats, cru	0
0	651	Chicken, stewing, giblets, simmered	Poulet à bouillir, abats, mijoté	0
0	652	Chicken, stewing, light meat only, raw	Poulet à bouillir, viande blanche seulement, cru	0
0	653	Chicken, stewing, light meat only, stewed	Poulet à bouillir, viande blanche seulement, à l'étuvée	0
0	647	Chicken, stewing, meat and skin, raw	Poulet à bouillir, viande et peau, crues	0
0	648	Chicken, stewing, meat and skin, stewed	Poulet à bouillir, viande et peau, à l'étuvée	0
0	649	Chicken, stewing, meat only, raw	Poulet à bouillir, viande seulement, crue	0
1	821	Chicken, stewing, meat only, stewed	Poulet à bouillir, viande seulement, à l'étuvée	0
0	645	Chicken, stewing, meat, skin, giblets and neck, raw	Poulet à bouillir, viande, peau, abats et cou, crus	0
0	646	Chicken, stewing, meat, skin, giblets and neck, stewed	Poulet à bouillir, viande, peau, abats et cou, à l'étuvée	0
1	504645	Chicken, thigh, coated, baked or fried, prepared skinless, coating eaten	Poulet, haut de cuisse, enrobé, cuit au four ou frit, sans peau, enrobage consommé	0
1	504646	Chicken, thigh, coated, baked or fried, prepared skinless, coating not eaten	Poulet, haut de cuisse, cuit au four ou frit, sans peau, enrobage non consommé	0
1	504644	Chicken, thigh, coated, baked or fried, prepared skinless, NS as to coating eaten	Poulet, haut de cuisse, cuit au four ou frit, sans peau, enrobage consommé NS	0
1	500397	Chicken, thigh, coated, baked or fried, prepared with skin, NS as to skin/coating eaten (Extra crispy fried chicken)	Poulet, haut de cuisse, enrobé, cuit au four ou frit, préparé avec peau, peau/enrobage consommé NS (Poulet frit extra croustillant)	0
0	500398	Chicken, thigh, coated, baked or fried, prepared with skin, skin/coating eaten (Extra crispy fried chicken)	Poulet, haut de cuisse, enrobé, cuit au four ou frit, préparé avec peau, peau/enrobage consommé (Poulet frit extra croustillant)	0
1	500399	Chicken, thigh, coated, baked or fried, prepared with skin, skin/coating not eaten (Extra crispy fried chicken)	Poulet, haut de cuisse, avec ou sans os, dans la pate à frire, frit, sans peau (Poulet frit extra croustillant)	0
1	500388	Chicken, thigh, fried, no coating, NS as to skin eaten	Poulet, haut de cuisse, frit, sans enrobage, avec ou sans peau NS	0
1	500389	Chicken, thigh, fried, no coating, skin eaten	Poulet, haut de cuisse, frit, sans enrobage, avec peau	0
1	500390	Chicken, thigh, fried, no coating, skin not eaten	Poulet, haut de cuisse, frit, sans enrobage, peau non consommée	0
1	500421	Chicken, wing, coated, baked or fried, prepared with skin, NS as to skin/coating eaten (Extra crispy fried chicken)	Poulet, aile, enrobé, cuit au four ou frit, préparé avec la peau, peau/enrobage consommé NS (Poulet frit extra croustillant)	0
0	500422	Chicken, wing, coated, baked or fried, prepared with skin, skin/coating eaten (Extra crispy fried chicken)	Poulet, aile, cuit au four ou frit, préparé avec la peau, peau/enrobage consommé (Poulet frit extra croustillant)	0
1	500423	Chicken, wing, coated, baked or fried, prepared with skin, skin/coating not eaten (Extra crispy fried chicken)	Poulet, aile, enrobé, cuit au four ou frit, préparé avec la peau, peau/enrobage non consommé (Poulet frit extra croustillant)	0
1	500412	Chicken, wing, fried, no coating, NS as to skin eaten	Poulet, aile, frit, sans enrobage, peau consommé NS	0
1	500413	Chicken, wing, fried, no coating, skin eaten	Poulet, aile, frit, sans enrobage, peau consommé	0
1	500414	Chicken, wing, fried, no coating, skin not eaten	Poulet, aile, frit, sans enrobage, peau non consommé	0
0	5852	Chicken, wing, frozen, glazed, barbecue flavour	Poulet, aile, congelé, givré, saveur de barbecue	2.05
0	5854	Chicken, wing, frozen, glazed, barbecue flavour, heated in conventional oven	Poulet, aile, congelé, glacé, saveur de barbecue, réchauffé au four conventionnel	1.94
0	5853	Chicken, wing, frozen, glazed, barbecue flavour, heated in the microwave	Poulet, aile, congelé, glacé, saveur de barbecue, réchauffé au four à micro-ondes	2.1
0	4886	Chickpea flour (besan)	Pois chiches, farine (Besan)	0
0	7060	Chickpeas (garbanzo beans, bengal gram), canned, drained solids	Pois chiches (garbanzo), conserve, égouttés	0
0	7061	Chickpeas (garbanzo beans, bengal gram), canned, drained, rinsed	Pois chiches (garbanzo), conserve, égouttés et rinsés	0
0	3279	Chickpeas (garbanzo beans, bengal gram), canned, solids and liquid	Pois chiches (garbanzo), conserve, solides et liquide	0
1	7242	Chickpeas (garbanzo beans, bengal gram), canned, solids and liquid, reduced sodium	Pois chiches (garbanzo), conserve, solides et liquide, réduit en sodium	0
1	3390	Chickpeas (garbanzo beans, bengal gram), mature seeds, boiled	Pois chiches (garbanzo), grains mûrs, bouillis	0
1	3410	Chickpeas (garbanzo beans, bengal gram), mature seeds, boiled, salt added	Pois chiches, (garbanzo), grains mûrs, bouillis, sel ajouté	0
1	3389	Chickpeas (garbanzo beans, bengal gram), mature seeds, dry	Pois chiches (garbanzo), grains mûrs, secs	0
1	502447	Chicory	Chicorée	0
1	2057	Chicory greens (cichorium intybus), raw	Chicorée, feuilles (cichorium intybus), crue	0
1	2058	Chicory roots (cichorium intybus), raw	Chicorée, racine (cichorium intybus), crue	0
0	4963	Chili con carne with beans, canned	Chili con carne avec haricots, conserve	0
1	3391	Chili with beans, canned	Chili avec haricots, conserve	0
0	5866	Chili without beans, canned	Chili sans haricots, conserve	0
0	6930	Chinese dish, beef and vegetable, restaurant prepared	Mets chinois, boeuf et légumes, préparation restaurant	0
0	7279	Chinese dish, chicken and vegetables, restaurant prepared	Mets chinois, poulet et légumes, préparation restaurant	0
0	5	Chinese dish, chow mein, chicken	Mets chinois, chow mein, poulet	0
0	7277	Chinese dish, chow mein, vegetable, without meat or noodles, restaurant prepared	Mets chinois, chow mein aux légumes, sans viande ni nouilles, préparation restaurant	0
1	7192	Chinese dish, fried rice without meat, restaurant prepared	Mets chinois, riz frit sans viande, préparation restaurant	0
0	6933	Chinese dish, Kung Pao chicken, restaurant prepared	Mets chinois, poulet Kung Pao, préparation restaurant	0
0	7278	Chinese dish, lo mein, vegetable, without meat, restaurant prepared	Mets chinois, lo mein aux légumes, sans viande, préparation restaurant	0
0	7280	Chinese dish, orange chicken, restaurant prepared	Mets chinois, poulet à l'orange, préparation restaurant	6.528
1	7054	Chinese dish, shrimp and vegetables, restaurant prepared	Mets chinois, crevettes et légumes, préparation restaurant	0
0	6681	Chinese dish, soup, egg drop, restaurant prepared	Mets chinois, soupe aux oeufs (potage aux oeufs), préparation restaurant	0
1	6682	Chinese dish, soup, hot and sour, restaurant prepared	Mets chinois, soupe, aigre-piquante, préparation restaurant	0
0	7056	Chinese dish, sweet and sour chicken, restaurant prepared	Mets chinois, poulet avec sauce aigre-douce, préparation restaurant	5.5056
1	7059	Chinese dish, sweet and sour pork, restaurant prepared	Mets chinois, porc avec sauce aigre-douce, préparation restaurant	10.34
1	502397	Chinese preserved sweet vegetable	Légumes sucrés, conserve à la chinoise	0.272878
0	2289	Chives, freeze-dried	Ciboulette, lyophilisée	0
1	2059	Chives, raw	Ciboulette, crue	0
1	5589	Chocolate flavour drink, whey and milk based	Boisson, saveur de chocolat, base de lactosérum et lait	3.81293
1	502759	Chocolate flavour mix beverage, powder, 2% milk added [Nestle's Quik, Hershey's Instant]	Chocolat, mélange à saveur, poudre, lait 2% ajouté [Nestle's Quik, Hershey's Instant]	5.70835
0	500025	Chocolate flavour mix beverage, whole milk added [Nestle's Quik, Hershey's Instant]	Chocolat, mélange à saveur, poudre, lait entier ajouté [Nestle's Quik, Hershey's Instant]	5.70847
1	500024	Chocolate flavour mix bevrage, powder, milk added, NS as to type of milk [Nestle's Quik, Hershey's Instant]	Chocolate, mélange à saveur, poudre, lait ajouté, type de lait NS [Nestle's Quik, Hershey's Instant]	5.74864
1	500027	Chocolate flavour mix bevrage, skim milk added [Nestle's Quik, Hershey's Instant]	Chocolat, mélange à saveur, lait écrémé ajouté [Nestle's Quik, Hershey's Instant]	5.68631
1	504695	Chocolate syrup, 1% milk added	Sirop au chocolat, lait 1% ajouté	6.25075
1	502760	Chocolate syrup, 2% milk added	Sirop de chocolat, lait 2% ajouté	6.26119
1	504976	Chocolate syrup, milk added, NS as to type of milk	Sirop de chocolat, avec lait, type de lait NS	6.29868
1	504359	Chocolate syrup, skim milk added	Sirop au chocolat, lait écrémé ajouté	6.23684
1	2866	Chocolate syrup, thin type	Chocolat, sirop, consistance claire	49.65
0	5270	Chocolate syrup, thin type, 2% M.F. milk added	Chocolat, sirop, consistance claire, lait 2% M.G. ajouté	6.58311
0	6571	Chocolate syrup, thin type, Calorie-reduced	Chocolat, sirop, consistance claire, réduit en Calories	28.57
0	7577	Chocolate syrup, thin type, less sugar, with added vitamins and minerals	Chocolat, sirop, consistance claire, moins de sucre, vitamines et minéraux ajoutés	50.974
0	2867	Chocolate syrup, thin type, whole milk added	Chocolat, sirop, consistance claire, lait entier ajouté	6.59294
0	504696	Chocolate syrup, whole milk added	Sirop au chocolat, lait entier ajouté	6.26194
1	500026	Chocolate, flavour mix beverage, powder, 1% milk added [Nestle's Quik, Hershey's Instant]	Chocolat, mélange à saveur, lait écrémé ajouté [Nestle's Quik, Hershey's Instant]	5.70663
1	505178	Chocolate, sweet or dark, with almonds	Chocolat, sucré ou noir, avec amandes	42.3409
1	502412	Chocolate, white, with almond	Chocolat, blanc, avec amandes	50.8445
1	6260	Chokecherry, raw, pitted	Cerise de Virginie, crue, dénoyautée (cerise à grappes)	0
0	4	Chop suey, with meat, canned	Chop suey, avec viande, conserve	0
0	4881	Chrysanthemum leaves, raw	Chrysantheme, feuilles, crues	0
1	2061	Chrysanthemum, garland, boiled, drained	Chrysanthème des jardins, bouilli, égoutté	0
0	6403	Chrysanthemum, garland, boiled, drained, with salt	Chrysanthème des jardins, bouilli, égoutté, sel ajouté	0
0	2060	Chrysanthemum, garland, raw	Chrysanthème des jardins, cru	0
1	505253	Churros	Churros	20.1714
0	7088	Cinnamon bun, with icing (honey bun)	Brioche à la cannelle, avec glaçage (brioche au miel)	23.387
1	502472	Citrus fruit juice drink, frozen concentrate, diluted (40-50% fruit juice) [5 Alive Citrus]	Agrumes, boisson au jus d', concentré congelé (40-50% de jus de fruits) [5 Alive Citrus]	8.13158
0	3240	Clam fritter	Mye, beignet	0
1	500672	Clams, canned	Palourde (mye), en conserve	0
0	500669	Clams, coated, fried	Palourde (mye), enrobée, frite	0
1	500673	Clams, smoked, in oil	Palourde (mye), fumée, dans l'huile	0
1	5956	Clementine, raw	Clémentine, crue	0
1	5939	Cloudberry (bakeapple), Indigenous	Chicouté, Autochtone	0
1	6796	Club sandwich with fried chicken, bacon, tomato, cheese, lettuce and mayonnaise	Sandwich club avec poulet frit, bacon, tomates, fromage, laitue et mayonnaise	0
0	6753	Club sandwich with grilled chicken, bacon, tomato, cheese, lettuce and mayonnaise	Sandwich club avec poulet grillé, bacon, tomates, fromage, laitue et mayonnaise	0
0	403926	COCKLES, FRESH	COQUES (MOLLUSQUES), FRAICHES	0
1	5628	Cocktail mix, non-alcoholic, concentrated, frozen	Préparation pour cocktail non alcoolisé, concentré, congelé	24.53
1	504099	Coconut candy, no chocolate covering (Rainbow coconut)	Bonbon à la noix de coco, sans enrobage de chocolat	72.6792
0	2563	Coconut cream (liquid from grated meat), raw	Noix de coco, crème (liquide de la noix râpée), crue	0
1	2564	Coconut cream (liquid from grated meat), sweetened, canned	Noix de coco, crème (liquide de la noix râpée), sucrée, conserve	49.8241
[truncated: 5,042 more rows]
